# Supplementary material for: Interpreting generative adversarial networks to infer natural selection from genetic data
Source: Genetics. 2024 Feb 22;226(4):iyae024. doi: 10.1093/genetics/iyae024 (PMC10990424; doi:10.1093/genetics/iyae024)
Supplement: iyae024_Supplementary_Data [file iyae024_supplementary_data.zip]

Archive with 2 entries (2 files):
- Supplemental_Figures_GENETICS-2023-306637.pdf
- Table_S1_GENETICS-2023-306637.xlsx
