# Supplementary material for: Interpreting generative adversarial networks to infer natural selection from genetic data
Source: Genetics. 2024 Feb 22;226(4):iyae024. doi: 10.1093/genetics/iyae024 (PMC10990424; doi:10.1093/genetics/iyae024)
Supplement: iyae024_Supplementary_Data [file iyae024_supplementary_data.zip › Table_S1_GENETICS-2023-306637.xlsx]

## Sheet: CEU_GBR_tophits
chrom	start bp	end bp	probability of selection	genes within 100kb	Grossman et al genes within 100kb
8	35687454	35709068	0.998244
8	35709068	35735181	0.998118
8	35604811	35633304	0.982594	LOC101929550, UNC5D
8	35633304	35663944	0.982268	LOC101929550, UNC5D
21	17893573	17904456	0.979753	MIR125B2, MIRLET7C, MIR99A, MIR99AHG
21	17880328	17893573	0.979056	MIR125B2, MIRLET7C, MIR99A, MIR99AHG
12	89116470	89130635	0.971971
10	66139437	66148792	0.969893
8	48722329	48744223	0.965799	PRKDC, CEBPD, SPIDR
15	48391156	48438839	0.959293	SLC12A1, CTXN2, MYEF2, SLC24A5
17	26419717	26439602	0.955057	NLK
13	33433186	33449863	0.953717	LINC00423, PDS5B
10	22657961	22675494	0.950631	LOC100499489, SPAG6, BMI1, COMMD3-BMI1, COMMD3
8	67891463	67918484	0.948518	CSPP1, COPS5, PPP1R42, TCF24, SNORD87, SNHG6, MCMDC2
17	58715733	58730724	0.948217	BCAS3, PPM1D, LOC388406
17	58697484	58715733	0.947603	BCAS3, PPM1D, LOC388406, APPBP2
17	58730724	58746413	0.947498	BCAS3, PPM1D, LOC388406
1	35469786	35479400	0.946387	ZMYM1, ZMYM6, ZMYM6NB, LOC653160, DLGAP3	ZMYM1,SFPQ,LOC100130633,ZMYM6
1	35423609	35435817	0.945327	ZMYM1, ZMYM6, ZMYM6NB, LOC653160, DLGAP3, SMIM12	ZMYM1,SFPQ,LOC100130633,ZMYM6
3	97103648	97135348	0.944991	EPHA6
1	35435817	35447202	0.944481	ZMYM1, ZMYM6, ZMYM6NB, LOC653160, DLGAP3	ZMYM1,SFPQ,LOC100130633,ZMYM6
6	128443865	128453075	0.94398	LOC101928140, PTPRK
1	28126144	28142485	0.943861	RPA2, THEMIS2, SCARNA1, PPP1R8, STX12, FAM76A
2	136239321	136255986	0.942044	R3HDM1, ZRANB3
1	28096610	28112092	0.941968	THEMIS2, SCARNA1, PPP1R8, STX12, FAM76A, IFI6
1	28112092	28126144	0.941362	RPA2, THEMIS2, SCARNA1, PPP1R8, STX12, FAM76A
1	35457656	35469786	0.940537	ZMYM1, ZMYM6, ZMYM6NB, LOC653160, DLGAP3	ZMYM1,SFPQ,LOC100130633,ZMYM6
12	89130635	89139958	0.939796
1	32831543	32851913	0.939572	ZBTB8B, BSDC1, TSSK3, FAM229A, MARCKSL1, HDAC1, LCK
10	22588066	22607341	0.937888	SPAG6, BMI1, COMMD3-BMI1, COMMD3, LOC100130992, EBLN1
12	89139958	89152966	0.937149
8	67715405	67735690	0.9361	SNORD87, SNHG6, MCMDC2, SGK3, PTTG3P
8	67918484	67935857	0.934809	CSPP1, COPS5, PPP1R42, TCF24, SNORD87, SNHG6
2	136221500	136239321	0.933862	R3HDM1, ZRANB3
17	58538945	58548215	0.932201	LOC388406, APPBP2, C17orf64
8	67700746	67715405	0.93099	MCMDC2, SGK3, PTTG3P
17	59080340	59098716	0.929816	BCAS3
3	97085177	97103648	0.929283	EPHA6
2	163260791	163282047	0.929181	KCNH7, GCA, IFIH1
6	128453075	128465588	0.927634	LOC101928140, PTPRK
2	136255986	136271406	0.92426	R3HDM1, ZRANB3
3	19266335	19288624	0.923448	MIR4791, KCNH8
10	22633394	22657961	0.922777	LOC100499489, SPAG6, BMI1, COMMD3-BMI1, COMMD3, LOC100130992
13	33417726	33433186	0.921853	LINC00423, PDS5B
4	71618378	71625354	0.92159	GRSF1, RUFY3, UTP3, JCHAIN
1	35447202	35457656	0.920899	ZMYM1, ZMYM6, ZMYM6NB, LOC653160, DLGAP3	ZMYM1,SFPQ,LOC100130633,ZMYM6
17	40980286	41001079	0.919191	G6PC, LINC00671, AOC4P, AOC3, AOC2, PSME3, MIR6781, BECN1, CNTD1, COA3, WNK4, VPS25, RAMP2, RAMP2-AS1
1	28084195	28096610	0.918991	SCARNA1, PPP1R8, STX12, FAM76A, IFI6
15	28419362	28445067	0.916163	HERC2, OCA2	OCA2,HERC2
17	26386897	26419717	0.914409	NLK
12	89075259	89090832	0.914327
21	17865032	17880328	0.913357	MIR125B2, MIRLET7C, MIR99A, MIR99AHG
16	61248351	61272608	0.913001
10	22607341	22633394	0.912273	LOC100499489, SPAG6, BMI1, COMMD3-BMI1, COMMD3, LOC100130992
17	58681552	58697484	0.911748	BCAS3, PPM1D, LOC388406, APPBP2
17	58788431	58806080	0.911007	BCAS3, PPM1D
7	119056100	119076734	0.910586
17	58379167	58395365	0.908053	SCARNA20, USP32
4	33531980	33548379	0.907721
1	28142485	28163630	0.907148	SMPDL3B, RPA2, THEMIS2, SCARNA1, PPP1R8, STX12, FAM76A
17	58661563	58681552	0.90416	BCAS3, PPM1D, LOC388406, APPBP2
3	96977097	97000091	0.903674
16	61230824	61248351	0.903588
8	35580722	35604811	0.902592	LOC101929550, UNC5D
17	58635523	58651660	0.90197	PPM1D, LOC388406, APPBP2
8	48744223	48766956	0.901895	PRKDC, CEBPD, SPIDR
17	58359835	58379167	0.901535	SCARNA20, USP32
16	47135610	47149501	0.90099	ITFG1, ITFG1-AS1, NETO2
1	35479400	35490601	0.89972	ZMYM1, ZMYM6, ZMYM6NB, LOC653160, DLGAP3	ZMYM1,SFPQ,LOC100130633,ZMYM6
8	35735181	35756748	0.899518
3	97063914	97085177	0.89928	EPHA6
2	21849671	21862055	0.898902	LOC645949
6	10661405	10671667	0.89875	MAK, TMEM14B, TMEM14C, PAK1IP1, C6orf52, GCNT2
6	10686952	10695836	0.898431	MAK, TMEM14B, TMEM14C, PAK1IP1, C6orf52, GCNT2
6	10671667	10686952	0.89808	MAK, TMEM14B, TMEM14C, PAK1IP1, C6orf52, GCNT2
8	67874005	67891463	0.897785	CSPP1, COPS5, PPP1R42, TCF24, SNORD87, SNHG6, MCMDC2, SGK3
3	97135348	97161753	0.897556	EPHA6
6	128435303	128443865	0.897033	LOC101928140, PTPRK
1	36468528	36489226	0.89677	COL8A2, ADPRHL2, TEKT2, AGO3, AGO1
10	66089223	66120091	0.895641
16	47149501	47168137	0.894156	ITFG1, ITFG1-AS1, NETO2
1	32851913	32875767	0.892853	ZBTB8B, BSDC1, TSSK3, FAM229A, MARCKSL1, HDAC1
2	21817419	21829081	0.892581	LOC645949
16	61272608	61291491	0.892259
1	28070292	28084195	0.891728	SCARNA1, PPP1R8, STX12, FAM76A, IFI6
14	64137471	64156218	0.891352	SGPP1, WDR89
16	46539637	46565317	0.891226	SHCBP1, ANKRD26P1
8	67831214	67850481	0.89052	PPP1R42, TCF24, SNORD87, SNHG6, MCMDC2, SGK3
7	119044387	119056100	0.89046
5	15462660	15476164	0.89045	FBXL7
4	148583521	148602120	0.890273	ARHGAP10, PRMT9, TMEM184C
4	1923182	1942865	0.889969	MIR943, NELFA, SCARNA22, WHSC1, LETM1
17	40951030	40980286	0.889071	G6PC, LINC00671, AOC4P, AOC3, AOC2, PSME3, MIR6781, BECN1, CNTD1, COA3, WNK4, VPS25, RAMP2, RAMP2-AS1, MIR6780A, EZH1, CNTNAP1
17	58530472	58538945	0.888323	APPBP2, C17orf64
2	136205881	136221500	0.887101	R3HDM1, ZRANB3
10	66120091	66139437	0.88625
4	33513215	33531980	0.886244
12	111508233	111531967	0.886199	CUX2
12	111486243	111508233	0.886196	CUX2
1	36489226	36503907	0.885776	TRAPPC3, COL8A2, ADPRHL2, TEKT2, AGO3, AGO1
7	92388511	92407823	0.885084	LOC101927497, CDK6
15	44878698	44893645	0.8848	PATL2, SPG11, EIF3J, EIF3J-AS1, CTDSPL2
17	59098716	59112017	0.884553	BCAS3
5	15476164	15491853	0.884183	FBXL7
17	53979131	53990535	0.883542
12	89152966	89163965	0.883459
8	35756748	35787270	0.883413
16	48122582	48151355	0.883274	ABCC11, ABCC12
12	89163965	89178905	0.882821
13	33449863	33461936	0.882432	LINC00423, PDS5B
7	119033927	119044387	0.882386
8	67735690	67758316	0.882302	SNORD87, SNHG6, MCMDC2, SGK3, PTTG3P
1	35562063	35576588	0.881785	SFPQ, ZMYM1, ZMYM6	ZMYM1,SFPQ,LOC100130633,ZMYM6
2	136105600	136120174	0.881752	ZRANB3
16	61206600	61230824	0.881475
8	67758316	67775541	0.880577	TCF24, SNORD87, SNHG6, MCMDC2, SGK3, PTTG3P
15	48379369	48391156	0.880218	CTXN2, MYEF2, SLC24A5
1	35576588	35595697	0.879325	SFPQ, ZMYM1, ZMYM6	ZMYM1,SFPQ,LOC100130633,ZMYM6
20	41531325	41540558	0.878904
14	64156218	64169483	0.878157	SGPP1, WDR89
2	136092167	136105600	0.877839	ZRANB3
18	18825360	18843915	0.876928	GREB1L
3	181795486	181818396	0.876307	LINC01206
3	96966322	96977097	0.87592
6	128511980	128524953	0.875327
1	32924717	32942504	0.875075	ZBTB8A, ZBTB8B, BSDC1, TSSK3, FAM229A
1	32801924	32831543	0.874956	ZBTB8B, BSDC1, TSSK3, FAM229A, MARCKSL1, HDAC1, LCK, FAM167B, MTMR9LP
6	128492003	128511980	0.874889	LOC101928140, PTPRK
21	17904456	17917349	0.872769	MIR125B2, MIRLET7C, MIR99A, MIR99AHG
7	92407823	92428736	0.871911	LOC101927497, CDK6
4	71672749	71682452	0.871853	MOB1B, GRSF1, RUFY3
3	19233588	19266335	0.870974	MIR4791, KCNH8
2	136188849	136205881	0.870347	R3HDM1, ZRANB3
17	58616533	58626418	0.870211	PPM1D, LOC388406, APPBP2
2	158176294	158199164	0.869467	CYTIP, ERMN, GALNT5
17	58395365	58412048	0.868954	C17orf64, SCARNA20, USP32
4	176444241	176453336	0.868912		unknown
12	89065509	89075259	0.868186	KITLG
2	163201317	163217812	0.867956	KCNH7, GCA, IFIH1
2	136176291	136188849	0.867744	ZRANB3
3	128828169	128844133	0.867406	CNBP, ISY1, RAB43, ISY1-RAB43, GP9, EFCC1
3	97000091	97014581	0.866695
17	58548215	58555528	0.866267	LOC388406, APPBP2, C17orf64
1	36127952	36136893	0.866259	CLSPN, C1orf216, PSMB2, TFAP2E, NCDN
1	36420430	36432805	0.866042	AGO3, AGO1, AGO4
16	47168137	47190137	0.865902	ITFG1, ITFG1-AS1, NETO2
1	204788254	204795888	0.863103	NFASC
2	136321806	136337175	0.862891	MIR128-1, R3HDM1, ZRANB3	R3HDM1,MIR128-1,UBXN4,LCT,MCM6,DARS
17	59065938	59080340	0.862685	BCAS3
12	89051807	89065509	0.862118	KITLG
2	136072635	136092167	0.86038	ZRANB3
8	48707977	48722329	0.860199	PRKDC, CEBPD, SPIDR
12	111531967	111549562	0.860112	CUX2
8	16105954	16114585	0.85976	MSR1
2	21862055	21873443	0.859571	LOC645949
16	47696398	47714423	0.85932	PHKB
2	21829081	21839966	0.859254	LOC645949
17	58519879	58530472	0.859184	APPBP2, C17orf64
10	22722442	22729248	0.858883	PIP4K2A, LOC100499489, SPAG6
16	46608511	46628704	0.858666	ORC6, VPS35, SHCBP1, ANKRD26P1
2	163217812	163243108	0.85826	KCNH7, GCA, IFIH1
1	35490601	35505256	0.858076	ZMYM1, ZMYM6, ZMYM6NB, LOC653160, DLGAP3	ZMYM1,SFPQ,LOC100130633,ZMYM6
4	148566463	148583521	0.857136	ARHGAP10, PRMT9, TMEM184C
2	136056962	136072635	0.857067	ZRANB3
8	36186143	36211812	0.85662
7	137324158	137335270	0.855676	DGKI
1	36432805	36450565	0.855662	TEKT2, AGO3, AGO1
8	23844384	23859661	0.855073
3	96947058	96966322	0.854109
7	151834160	151847070	0.853144	KMT2C, GALNT11
17	54010959	54016096	0.853111
17	58806080	58820873	0.852264	BCAS3, PPM1D
14	105828532	105841587	0.851491	CRIP2, MTA1, LOC100507437, TEX22, PACS2, BRF1
17	53990535	54001920	0.851056
10	22572998	22588066	0.850312	SPAG6, BMI1, COMMD3-BMI1, COMMD3, LOC100130992, EBLN1
17	58341714	58359835	0.850204	SCARNA20, USP32
17	26439602	26466911	0.849703	PYY2, NLK
2	21805499	21817419	0.849347	LOC645949
16	47651835	47673310	0.849324	PHKB
15	28405175	28419362	0.849051	HERC2, OCA2	OCA2,HERC2
17	54001920	54010959	0.848483
15	44868801	44878698	0.848044	PATL2, SPG11, EIF3J, EIF3J-AS1, CTDSPL2
17	59154605	59170424	0.847985	BCAS3
6	128465588	128492003	0.847733	LOC101928140, PTPRK
13	38902429	38911901	0.847662	UFM1
7	137310949	137324158	0.847643	DGKI
17	59170424	59185686	0.847398	BCAS3
15	48438839	48493151	0.845642	SLC12A1, CTXN2, MYEF2, SLC24A5	CTXN2,SLC12A1,DUT
8	67935857	67954257	0.845353	CSPP1, COPS5, PPP1R42, TCF24
2	136306546	136321806	0.845296	R3HDM1, ZRANB3	R3HDM1,MIR128-1,UBXN4,LCT,MCM6,DARS
1	36450565	36468528	0.84476	COL8A2, ADPRHL2, TEKT2, AGO3, AGO1
8	67954257	67971452	0.844493	CSPP1, COPS5, PPP1R42, TCF24
10	66148792	66156711	0.843763
12	111458832	111486243	0.843263	CUX2, LINC01405
8	67684542	67700746	0.842415	MCMDC2, SGK3, PTTG3P, C8orf44, C8orf44-SGK3
3	97014581	97029187	0.842064
11	75594453	75606019	0.842036	UVRAG, DGAT2
1	36136893	36150137	0.841611	CLSPN, C1orf216, PSMB2, TFAP2E
1	35890966	35900918	0.841583	KIAA0319L, ZMYM4
2	22262907	22275899	0.841546
9	20396712	20414787	0.839547	MIR4474, MIR4473, MLLT3
17	26359936	26386897	0.838827	NLK
3	19188974	19208987	0.83852	KCNH8
12	15888530	15905148	0.838488	EPS8
2	163029462	163046546	0.838365	IFIH1, FAP, GCG, LOC101929532, DPP4
1	36503907	36527856	0.838282	MAP7D1, TRAPPC3, COL8A2, ADPRHL2, TEKT2, AGO3
1	36051972	36066815	0.838261	PSMB2, TFAP2E, NCDN, KIAA0319L
3	181818396	181836535	0.837875	LINC01206
2	21839966	21849671	0.837837	LOC645949
17	58572737	58581382	0.836717	PPM1D, LOC388406, APPBP2, C17orf64
17	58581382	58586495	0.836689	PPM1D, LOC388406, APPBP2, C17orf64
4	148618435	148631527	0.836547	MIR4799, ARHGAP10, PRMT9, TMEM184C
7	30302830	30317163	0.836374	DKFZP586I1420, MIR550A1, MIR550B1, ZNRF2
2	158164314	158176294	0.836335	CYTIP, ERMN, GALNT5
8	67812026	67831214	0.83616	PPP1R42, TCF24, SNORD87, SNHG6, MCMDC2, SGK3
8	67458859	67476283	0.835926	VCPIP1, MYBL1, C8orf46, ADHFE1
1	36103628	36115139	0.835899	CLSPN, C1orf216, PSMB2, TFAP2E, NCDN, KIAA0319L
1	36037222	36051972	0.835351	PSMB2, TFAP2E, NCDN, KIAA0319L
15	88960342	88982983	0.835339	DET1, MRPS11, MRPL46
16	67164107	67181578	0.835276	FHOD1, TMEM208, LRRC29, MIR328, ELMO3, E2F4, EXOC3L1, KIAA0895L, NOL3, HSF4, FBXL8, TRADD, B3GNT9, C16orf70, CBFB
7	30334043	30347371	0.835101	LINC01176, DKFZP586I1420, MIR550A1, MIR550B1, ZNRF2
12	89038830	89051807	0.834414	KITLG
14	45559929	45572767	0.834264	MIS18BP1, FANCM, FKBP3, SNORD127, PRPF39, FAM179B
16	47358206	47375064	0.834154	ITFG1
14	45443913	45452702	0.83407	FAM179B, KLHL28, LOC101927418, C14orf28
2	21889579	21900404	0.833937	LOC645949
12	72561959	72571377	0.833772	TRHDE, TRHDE-AS1
7	30347371	30370075	0.833543	NOD1, LINC01176, DKFZP586I1420, MIR550A1, MIR550B1, ZNRF2
12	89178905	89187786	0.832814
18	18767593	18791886	0.832759	GREB1L, ROCK1
10	22675494	22701690	0.832555	LOC100499489, SPAG6, BMI1, COMMD3-BMI1, COMMD3
16	47517108	47537236	0.832238	PHKB, ITFG1
5	121136108	121142297	0.832192	FTMT
2	136028572	136045826	0.832191	ZRANB3
1	35900918	35913808	0.832178	KIAA0319L, ZMYM4
17	59134477	59154605	0.831819	BCAS3
2	136284779	136306546	0.831523	R3HDM1, ZRANB3
12	79144071	79149163	0.831425
2	136148235	136159555	0.831183	ZRANB3
1	50698860	50713130	0.831067	ELAVL4
3	97029187	97045386	0.830957
8	42265532	42279232	0.830483	SLC20A2, VDAC3, DKK4, POLB, IKBKB
1	35941934	35957145	0.830207	TFAP2E, NCDN, KIAA0319L, ZMYM4
8	48689717	48707977	0.829757	PRKDC, CEBPD, SPIDR
10	22701690	22722442	0.829264	LOC100499489, SPAG6, BMI1, COMMD3-BMI1, COMMD3
3	97161753	97181269	0.829119	EPHA6
16	67266354	67281693	0.829011	LRRC36, KCTD19, PLEKHG4, SLC9A5, FHOD1, TMEM208, LRRC29, MIR328, ELMO3, E2F4, EXOC3L1, KIAA0895L, NOL3, HSF4, FBXL8, TRADD, B3GNT9, C16orf70
8	67775541	67789112	0.828955	TCF24, SNORD87, SNHG6, MCMDC2, SGK3, PTTG3P
7	93849167	93865573	0.828941
1	36115139	36127952	0.828199	CLSPN, C1orf216, PSMB2, TFAP2E, NCDN, KIAA0319L
8	67446010	67458859	0.827907	VCPIP1, MYBL1, C8orf46, ADHFE1
18	30478792	30506985	0.827741	CCDC178
10	75162215	75170497	0.827681	USP54, PPP3CB-AS1, PPP3CB, MSS51, ANXA7, CFAP70
4	33492616	33513215	0.827581
4	33477878	33492616	0.827379
17	59112017	59134477	0.827169	BCAS3
17	59185686	59205829	0.827002	BCAS3
17	41001079	41022720	0.82696	PTGES3L, PTGES3L-AARSD1, AARSD1, G6PC, LINC00671, AOC4P, AOC3, AOC2, PSME3, MIR6781, BECN1, CNTD1, COA3, WNK4, VPS25, RAMP2, RAMP2-AS1
2	22275899	22289734	0.826823
12	88996584	89014276	0.826585	KITLG
17	58499925	58510087	0.826284	APPBP2, C17orf64
2	192259912	192273590	0.826012	MYO1B
8	67671571	67684542	0.825905	MCMDC2, SGK3, PTTG3P, C8orf44, C8orf44-SGK3, VCPIP1
8	23907988	23916437	0.825247
2	163152351	163165672	0.824339	KCNH7, GCA, IFIH1, FAP
10	75247873	75256424	0.823985	USP54, PPP3CB-AS1, PPP3CB, MSS51, ANXA7
1	204779787	204788254	0.823586	NFASC
5	15491853	15506225	0.823418	CTD-2350J17.1, FBXL7
6	10695836	10702799	0.823088	MAK, TMEM14B, TMEM14C, PAK1IP1, C6orf52, GCNT2
16	47111911	47135610	0.82298	ITFG1, ITFG1-AS1, NETO2
6	128615746	128628725	0.822827
4	71633799	71644171	0.822342	GRSF1, RUFY3, UTP3
3	110761273	110773589	0.821441	PVRL3, PVRL3-AS1
3	19208987	19233588	0.821009	KCNH8
8	23916437	23924403	0.820797
2	163243108	163260791	0.820721	KCNH7, GCA, IFIH1
4	33904457	33925448	0.820275	LOC101928622
4	33436735	33446640	0.820265
7	99240557	99255501	0.820207	CYP3A4, CYP3A7, CYP3A7-CYP3A51P, CYP3A5, ZSCAN25, GS1-259H13.2, ZNF655, FAM200A
4	33548379	33568773	0.820183
20	41520331	41531325	0.820022
18	18843915	18864055	0.82001	GREB1L
11	66938130	66953102	0.819524	ADRBK1, KDM2A, RHOD
1	35926721	35941934	0.819505	TFAP2E, NCDN, KIAA0319L, ZMYM4
20	20670932	20683764	0.819487	RALGAPA2
4	1942865	1963745	0.819468	NAT8L, C4orf48, MIR943, NELFA, SCARNA22, WHSC1, LETM1
2	21873443	21889579	0.81928	LOC645949
2	163282047	163302055	0.819008	KCNH7, GCA
4	71625354	71633799	0.818437	GRSF1, RUFY3, UTP3, JCHAIN
7	30270403	30286095	0.818015	MIR550A1, MIR550B1, ZNRF2, MTURN
13	72088877	72108689	0.817887	DACH1
2	136120174	136135383	0.817861	ZRANB3
3	97045386	97063914	0.817557	EPHA6
8	111387793	111400133	0.817144
14	45545055	45559929	0.817144	FANCM, FKBP3, SNORD127, PRPF39, FAM179B
18	18864055	18886078	0.816902	GREB1L
16	47537236	47559933	0.816495	PHKB, ITFG1
14	64169483	64185532	0.816493	SGPP1, WDR89
4	71651855	71662139	0.816345	GRSF1, RUFY3, UTP3
10	75256424	75265136	0.816207	USP54, PPP3CB-AS1, PPP3CB, MSS51, ANXA7
14	64108335	64118045	0.81616	SGPP1, WDR89, PPP2R5E
2	194063366	194090850	0.815987
1	204795888	204806859	0.815714	NFASC
2	192273590	192284589	0.815188	MYO1B
20	41540558	41549742	0.81506
15	69123245	69134011	0.814856	SPESP1, NOX5, MIR548H4, ANP32A-IT1, MIR4312, ANP32A
16	47243095	47264572	0.814736	ITFG1, ITFG1-AS1, NETO2
1	35407771	35423609	0.81456	ZMYM6, ZMYM6NB, LOC653160, DLGAP3, SMIM12	ZMYM1,SFPQ,LOC100130633,ZMYM6
12	72532171	72539994	0.814385
2	74822287	74838809	0.813401	SEMA4F, M1AP, DOK1, LOXL3, HTRA2, AUP1, DQX1, TLX2, PCGF1, LBX2-AS1, LBX2
1	35875915	35890966	0.813364	KIAA0319L, ZMYM4
12	72552958	72561959	0.81302	TRHDE-AS1
16	47321371	47336691	0.812908	ITFG1
16	22362491	22385155	0.812311	SMG1P1, RRN3P3, CDR2, POLR3E, EEF2K
15	28484999	28499459	0.812266	HERC2	OCA2,HERC2
16	48102046	48122582	0.811996	ABCC11, ABCC12
7	151819022	151834160	0.811023	KMT2C, GALNT11
16	47673310	47696398	0.810902	PHKB
12	89187786	89201114	0.810736
7	92428736	92449220	0.810373	LOC101927497, CDK6
7	30396131	30409609	0.810279	NOD1, LINC01176, DKFZP586I1420, MIR550A1, MIR550B1, ZNRF2
3	58779983	58792086	0.809477	C3orf67-AS1, C3orf67
10	65955568	65975236	0.809321
3	188694433	188711829	0.808787	TPRG1-AS1
6	75645260	75666600	0.808552
16	67181578	67198933	0.80855	SLC9A5, FHOD1, TMEM208, LRRC29, MIR328, ELMO3, E2F4, EXOC3L1, KIAA0895L, NOL3, HSF4, FBXL8, TRADD, B3GNT9, C16orf70, CBFB
3	19288624	19308191	0.808397	MIR4791, KCNH8
8	67491561	67512544	0.807859	C8orf44, C8orf44-SGK3, VCPIP1, MYBL1, C8orf46
9	99539753	99546485	0.807692	LOC100132781, ZNF782, ZNF510, LOC441455
6	128600999	128615746	0.807407
12	89014276	89027413	0.80718	KITLG
12	80059229	80074390	0.807163	PPP1R12A, PAWR
6	128559400	128565730	0.806975
4	71682452	71691555	0.806947	MOB1B, GRSF1, RUFY3
13	72108689	72126324	0.806891	DACH1
1	35855382	35875915	0.806297	KIAA0319L, ZMYM4
6	128524953	128543476	0.806275
4	71662139	71672749	0.806135	MOB1B, GRSF1, RUFY3
12	111549562	111573688	0.805964	CUX2
1	35804898	35817670	0.805936	KIAA0319L, ZMYM4
14	105812554	105828532	0.805653	MTA1, LOC100507437, TEX22, PACS2, BRF1, BTBD6
16	67144115	67164107	0.805568	FHOD1, TMEM208, LRRC29, MIR328, ELMO3, E2F4, EXOC3L1, KIAA0895L, NOL3, HSF4, FBXL8, TRADD, B3GNT9, C16orf70, CBFB
9	20385029	20396712	0.805568	MIR4473, MLLT3
8	67789112	67812026	0.805544	PPP1R42, TCF24, SNORD87, SNHG6, MCMDC2, SGK3
1	36402274	36420430	0.805465	AGO3, AGO1, AGO4
18	18810205	18825360	0.804687	GREB1L
2	158199164	158224218	0.804188	CYTIP, ERMN, GALNT5
1	50685820	50698860	0.80415	ELAVL4
4	33425366	33436735	0.804127
1	32464954	32487888	0.803728	KPNA6, MIR5585, TMEM39B, KHDRBS1, PTP4A2
17	54034095	54040287	0.803539
17	58469141	58486187	0.803487	APPBP2, C17orf64
3	58845659	58869178	0.803395	C3orf67-AS1, C3orf67
8	68057217	68075172	0.803356	ARFGEF1, CSPP1, COPS5
7	151847070	151867555	0.802651	KMT2C, GALNT11
2	222587981	222602894	0.802596
1	35957145	35970441	0.802088	PSMB2, TFAP2E, NCDN, KIAA0319L, ZMYM4
16	47190137	47214037	0.801849	ITFG1, ITFG1-AS1, NETO2
1	35776603	35792436	0.801676	ZMYM4
17	59042665	59055320	0.80156	BCAS3
6	128422699	128435303	0.80149	LOC101928140, PTPRK
10	22729248	22743369	0.801474	PIP4K2A, LOC100499489, SPAG6
16	67548599	67565563	0.801284	CTCF, FAM65A, LOC100505942, AGRP, ATP6V0D1, HSD11B2, ZDHHC1
13	38895725	38902429	0.800955	UFM1
10	66072054	66089223	0.800711
16	47559933	47582257	0.80058	PHKB, ITFG1
2	163181249	163201317	0.800444	KCNH7, GCA, IFIH1, FAP
2	195058484	195076641	0.800299
1	35843134	35855382	0.800136	KIAA0319L, ZMYM4
6	136549251	136562216	0.800131	BCLAF1, MTFR2, PDE7B
16	46584429	46608511	0.800069	VPS35, SHCBP1, ANKRD26P1
16	67111218	67128349	0.800026	E2F4, EXOC3L1, KIAA0895L, NOL3, HSF4, FBXL8, TRADD, B3GNT9, C16orf70, CBFB, CES4A
8	48953456	48978279	0.799762	UBE2V2, MCM4, PRKDC
9	99378477	99392165	0.799673	LOC441455, AAED1, CDC14B
3	26298338	26309923	0.799597
8	23995125	24007803	0.799441
8	36269502	36283381	0.799245
18	18904234	18925965	0.799065	GREB1L
5	15446290	15462660	0.798906	FBXL7
17	58601441	58610074	0.798563	PPM1D, LOC388406, APPBP2, C17orf64
11	61047867	61060912	0.798421	TMEM216, TMEM138, CYB561A3, TKFC, DDB1, VWCE, PGA5, PGA4, PGA3
12	89027413	89038830	0.798302	KITLG
16	46517525	46539637	0.798194	SHCBP1, ANKRD26P1
8	48978279	48993689	0.79797	UBE2V2, MCM4
6	128565730	128580386	0.797964
3	51991975	52011947	0.797708	POC1A, LINC00696, DUSP7, RPL29, ACY1, ABHD14A, ABHD14A-ACY1, ABHD14B, PCBP4, GPR62, PARP3, RRP9, IQCF1, IQCF5, IQCF5-AS1, IQCF2
11	94493269	94504469	0.797698	AMOTL1
17	53969010	53979131	0.797575
19	40506895	40517819	0.797291	ZNF780A, ZNF780B, ZNF546, PSMC4, FCGBP
4	71644171	71651855	0.796564	GRSF1, RUFY3, UTP3
1	36085754	36103628	0.796522	CLSPN, C1orf216, PSMB2, TFAP2E, NCDN, KIAA0319L
18	30530964	30546653	0.79596	CCDC178
3	51693649	51713789	0.795266	IQCF6, GRM2, TEX264, RAD54L2
17	58593424	58601441	0.795248	PPM1D, LOC388406, APPBP2, C17orf64
8	48789209	48806341	0.795213	MCM4, PRKDC
16	61189461	61206600	0.794783	MIR4426
7	93833851	93849167	0.794566
4	1901909	1923182	0.794013	MIR943, NELFA, SCARNA22, WHSC1, LETM1, FGFR3
16	47336691	47358206	0.793828	ITFG1
16	48151355	48177333	0.793416	MIR548AE2, ABCC11, ABCC12
2	21795790	21805499	0.793306
8	16114585	16126924	0.793222	MSR1
16	67376704	67392891	0.792911	ATP6V0D1, HSD11B2, ZDHHC1, TPPP3, LRRC36, KCTD19, PLEKHG4, SLC9A5, FHOD1
16	47304779	47321371	0.792645	ITFG1
8	34727915	34739212	0.792597	LINC01288
8	48993689	49008081	0.792557	UBE2V2
6	75666600	75682566	0.792534
1	27898703	27915888	0.792115	IFI6, FGR, AHDC1, WASF2
11	67044248	67057725	0.791891	CLCF1, POLD4, LOC100130987, SSH3, ANKRD13D, ADRBK1, KDM2A
16	34430153	34450108	0.791801	UBE2MP1
1	32487888	32508892	0.79174	KPNA6, MIR5585, TMEM39B, KHDRBS1, PTP4A2
14	105841587	105859930	0.791723	C14orf80, CRIP1, CRIP2, MTA1, LOC100507437, TEX22, PACS2, BRF1
10	31586392	31606983	0.791384	ZEB1, ZEB1-AS1
6	126539480	126562708	0.791223	CENPW, MIR5695
6	10654220	10661405	0.791145	TMEM14B, TMEM14C, PAK1IP1, C6orf52, GCNT2
19	40495313	40506895	0.790942	ZNF780A, ZNF780B, ZNF546, PSMC4, FCGBP
17	58430297	58449102	0.7904	APPBP2, C17orf64
16	67355588	67366879	0.79003	HSD11B2, ZDHHC1, TPPP3, LRRC36, KCTD19, PLEKHG4, SLC9A5, FHOD1, TMEM208, LRRC29
2	136012313	136028572	0.789594	ZRANB3, RAB3GAP1
4	176430142	176444241	0.789489		unknown
9	99532067	99539753	0.789013	LOC100132781, ZNF782, ZNF510, LOC441455
8	48766956	48789209	0.78898	MCM4, PRKDC
7	92365403	92388511	0.788903	LOC101927497, CDK6
11	62267952	62282488	0.788471	ROM1, EML3, MTA2, TUT1, MIR6747, MIR3654, EEF1G, AHNAK, SCGB1A1
4	71610431	71618378	0.7882	GRSF1, RUFY3, UTP3, JCHAIN, ENAM
7	81154741	81165006	0.788106	LOC100128317
8	35550257	35580722	0.788035	LOC101929550, UNC5D
1	35671357	35679372	0.787826	ZMYM4, SFPQ, ZMYM1	ZMYM1,SFPQ,LOC100130633,ZMYM6
2	163075264	163088234	0.787291	IFIH1, FAP, GCG, LOC101929532
7	99269760	99284297	0.787123	CYP3A4, CYP3A7, CYP3A7-CYP3A51P, CYP3A5, ZSCAN25, GS1-259H13.2
1	182807948	182820227	0.787059	SHCBP1L, DHX9, NPL
8	67660460	67671571	0.786954	SGK3, PTTG3P, C8orf44, C8orf44-SGK3, VCPIP1
1	35652935	35661263	0.786687	ZMYM4, SFPQ, ZMYM1	ZMYM1,SFPQ,LOC100130633,ZMYM6
7	30286095	30302830	0.786563	MIR550A1, MIR550B1, ZNRF2, MTURN
12	80241373	80251077	0.786533	PPP1R12A	PPP1R12A
14	45356584	45368068	0.786305	FAM179B, KLHL28, LOC101927418, C14orf28
4	75032849	75043378	0.786017	MTHFD2L, CXCL2
8	124265602	124287284	0.785896	ATAD2, ZHX1, ZHX1-C8orf76, C8orf76, MIR4663, FAM83A-AS1, FAM83A
1	27915888	27933690	0.785802	IFI6, FGR, AHDC1, WASF2
6	95593568	95606251	0.785289
7	137242997	137246026	0.785239	DGKI
16	46628704	46649028	0.785174	MYLK3, ORC6, VPS35, SHCBP1, ANKRD26P1
12	15905148	15926733	0.785052	EPS8
16	47224693	47243095	0.78479	ITFG1, ITFG1-AS1, NETO2
1	35913808	35926721	0.784628	NCDN, KIAA0319L, ZMYM4
16	47979633	47988437	0.784392	LOC101927132, LOC100507534
13	38911901	38926390	0.784391	UFM1
18	30546653	30567209	0.784267	CCDC178
7	119024601	119033927	0.783986
1	36369929	36386976	0.783704	AGO3, AGO1, AGO4
5	11802050	11808570	0.783568
3	96932303	96947058	0.783435
15	44893645	44907893	0.7834	B2M, PATL2, SPG11, EIF3J, EIF3J-AS1, CTDSPL2
2	111528969	111543613	0.783333	ACOXL, BUB1
3	58808611	58824639	0.78306	C3orf67-AS1, C3orf67
8	36309775	36327281	0.782902
4	33943261	33958048	0.782683	LOC101928622
1	32453726	32464954	0.782452	MIR5585, TMEM39B, KHDRBS1, PTP4A2
13	33399402	33417726	0.782309	LINC00423, PDS5B
7	119076734	119098598	0.781739
3	51672385	51693649	0.78163	GRM2, TEX264, RAD54L2
14	45803629	45822243	0.781441	MIS18BP1
4	33925448	33943261	0.781073	LOC101928622
10	93222564	93236569	0.780704	HECTD2, HECTD2-AS1
8	92448587	92468268	0.780654	SLC26A7
1	35754930	35767163	0.780363	ZMYM4, SFPQ
5	92778582	92793573	0.780315	NR2F1-AS1
3	110677431	110692613	0.780309	PVRL3, PVRL3-AS1
4	148550512	148566463	0.780069	ARHGAP10, PRMT9, TMEM184C, EDNRA
12	80109101	80120380	0.77933	PPP1R12A, PAWR	PPP1R12A
12	80092848	80109101	0.779315	PPP1R12A, PAWR	PPP1R12A
16	67226708	67236872	0.779247	KCTD19, PLEKHG4, SLC9A5, FHOD1, TMEM208, LRRC29, MIR328, ELMO3, E2F4, EXOC3L1, KIAA0895L, NOL3, HSF4, FBXL8, TRADD, B3GNT9, C16orf70, CBFB
3	188711829	188737701	0.778858	TPRG1-AS1
14	64128264	64137471	0.778718	SGPP1, WDR89
1	182820227	182834761	0.778551	SHCBP1L, DHX9, NPL
1	185922587	185939121	0.778496	MIR548F1, HMCN1
10	66000370	66019302	0.778464
10	75200859	75208503	0.778121	USP54, PPP3CB-AS1, PPP3CB, MSS51, ANXA7, CFAP70
1	36022445	36037222	0.777883	PSMB2, TFAP2E, NCDN, KIAA0319L
16	61396756	61416273	0.777633
13	72126324	72146053	0.776915	DACH1
4	33568773	33585177	0.776862
1	35638474	35652935	0.775994	ZMYM4, SFPQ, ZMYM1	ZMYM1,SFPQ,LOC100130633,ZMYM6
1	204806859	204814275	0.775918	NFASC
1	35828763	35843134	0.775858	KIAA0319L, ZMYM4
4	176413495	176430142	0.775686		unknown
16	47634698	47651835	0.775525	PHKB
3	110692613	110702928	0.775471	PVRL3, PVRL3-AS1
11	75795269	75806720	0.775101	WNT11, UVRAG
16	47946506	47957642	0.77501	LOC101927132, LOC100507534
4	33460744	33477878	0.774848
1	214053787	214061268	0.77472	LINC00538, PROX1-AS1
16	61291491	61313367	0.774648
5	150128170	150138163	0.774406	IRGM, SMIM3, DCTN4, RBM22, MYOZ3, SYNPO
6	136690463	136707812	0.774118	MAP7, BCLAF1
8	48871100	48889280	0.773991	UBE2V2, MCM4, PRKDC
8	48856474	48871100	0.773971	UBE2V2, MCM4, PRKDC
7	92471179	92481742	0.773869	LOC101927497, CDK6
3	110745298	110761273	0.773666	PVRL3, PVRL3-AS1
6	126514101	126539480	0.773457	MIR5695
4	33883827	33904457	0.773304	LOC101928622
16	47076835	47093194	0.773299	ITFG1, ITFG1-AS1, NETO2, DNAJA2
8	36254968	36269502	0.773263
8	68128746	68147295	0.773182	ARFGEF1, CSPP1
11	75755710	75768609	0.773042	UVRAG
8	92468268	92491539	0.772506	SLC26A7
1	36066815	36085754	0.772276	C1orf216, PSMB2, TFAP2E, NCDN, KIAA0319L
1	36307897	36324962	0.772262	AGO3, AGO1, AGO4, CLSPN
9	20372628	20385029	0.772044	MIR4473, MLLT3
7	137246026	137251457	0.771972	DGKI
2	74776946	74798729	0.771942	SEMA4F, M1AP, DOK1, LOXL3, HTRA2, AUP1, DQX1, TLX2, PCGF1, LBX2-AS1, LBX2, TTC31, CCDC142, MRPL53, MOGS, WBP1, INO80B-WBP1, INO80B	SLC4A5,DCTN1,LOC100189589,C2orf81,WDR54,RTKN,INO80B,WBP1,MOGS,MRPL53,CCDC142,TTC31,LBX2,LOC151534,PCGF1
5	15424502	15446290	0.771933	FBXL7
2	194975655	194999359	0.771894
15	69717036	69738563	0.771874	RPLP1, KIF23, PAQR5
20	20605561	20620817	0.77178	RALGAPA2
12	80142487	80155374	0.771735	PPP1R12A, PAWR	PPP1R12A
1	36220444	36237236	0.771685	AGO4, CLSPN, C1orf216
10	93210161	93222564	0.771654	HECTD2, HECTD2-AS1
6	95606251	95617735	0.771254
2	111515064	111528969	0.771184	ACOXL, BUB1
16	67506381	67521130	0.770882	CTCF, FAM65A, LOC100505942, AGRP, ATP6V0D1, HSD11B2, ZDHHC1, TPPP3, LRRC36
17	58820873	58831029	0.770182	BCAS3, PPM1D
16	48081825	48102046	0.770178	ABCC11, ABCC12
19	36355484	36370011	0.770127	LRFN3, TYROBP, HCST, NFKBID, APLP1, KIRREL2, NPHS1, PRODH2, LINC01529, ARHGAP33, PROSER3
1	204772737	204779787	0.770082	NFASC
17	26466911	26496740	0.769734	PPY2P, PYY2, NLK
3	97181269	97192119	0.769483	EPHA6
16	67063612	67081102	0.769454	C16orf70, CBFB, CES4A, CES3, CES2, FAM96B
16	47988437	48004265	0.769278	LOC101927132, LOC100507534
2	194955171	194975655	0.769089
17	58323776	58341714	0.768866	SCARNA20, USP32, CA4
14	45529001	45545055	0.768779	FANCM, FKBP3, SNORD127, PRPF39, FAM179B, KLHL28
1	35995798	36011084	0.768567	PSMB2, TFAP2E, NCDN, KIAA0319L
2	136337175	136361202	0.76791	MIR128-1, R3HDM1, ZRANB3	R3HDM1,MIR128-1,UBXN4,LCT,MCM6,DARS
8	67641429	67651218	0.767866	SGK3, PTTG3P, C8orf44, C8orf44-SGK3, VCPIP1
5	150138163	150152639	0.767827	IRGM, SMIM3, DCTN4, RBM22, MYOZ3
3	188755856	188766737	0.767782	TPRG1-AS1
3	110773589	110791243	0.767757	PVRL3, PVRL3-AS1
1	35735289	35745752	0.767694	ZMYM4, SFPQ
10	66019302	66040449	0.767043
10	66040449	66072054	0.766774
15	72695240	72708480	0.766739	ARIH1, TMEM202, HEXA-AS1, HEXA, CELF6
7	99255501	99269760	0.766565	CYP3A4, CYP3A7, CYP3A7-CYP3A51P, CYP3A5, ZSCAN25, GS1-259H13.2, ZNF655
8	36283381	36309775	0.766477
2	163062117	163075264	0.766372	IFIH1, FAP, GCG, LOC101929532
10	31574706	31586392	0.76625	ZEB1, ZEB1-AS1
2	194938568	194955171	0.765903
4	79794485	79810113	0.765726	LINC01088, PAQR3, MIR5096, BMP2K
19	42770445	42787664	0.765668	MIR8077, MEGF8, TMEM145, PRR19, PAFAH1B3, CIC, ERF, GSK3A, ZNF526, DEDD2
19	36370011	36375139	0.765646	LRFN3, TYROBP, HCST, NFKBID, APLP1, KIRREL2, NPHS1, PRODH2, LINC01529, ARHGAP33
3	172919538	172938320	0.765611	SPATA16
16	47389417	47407798	0.765543	PHKB, ITFG1
2	194999359	195016228	0.765493
18	30506985	30530964	0.765457	CCDC178
10	75229533	75241075	0.765311	USP54, PPP3CB-AS1, PPP3CB, MSS51, ANXA7
10	98695375	98713232	0.76528	SLIT1, C10orf12, LCOR
4	79739929	79753409	0.765209	PAQR3, MIR5096, BMP2K
6	128628725	128636795	0.765146
15	88982983	89004998	0.764732	DET1, MRPS11, MRPL46
20	20576751	20593272	0.764644	RALGAPA2
8	68017118	68037002	0.763925	ARFGEF1, CSPP1, COPS5, PPP1R42
11	75778621	75795269	0.763826	UVRAG
6	128580386	128600999	0.763758
16	67217069	67226708	0.763451	KCTD19, PLEKHG4, SLC9A5, FHOD1, TMEM208, LRRC29, MIR328, ELMO3, E2F4, EXOC3L1, KIAA0895L, NOL3, HSF4, FBXL8, TRADD, B3GNT9, C16orf70, CBFB
11	61100308	61109036	0.763429	SDHAF2, CPSF7, TMEM216, TMEM138, CYB561A3, TKFC, DDB1, VWCE, PGA5
2	74798729	74822287	0.763297	SEMA4F, M1AP, DOK1, LOXL3, HTRA2, AUP1, DQX1, TLX2, PCGF1, LBX2-AS1, LBX2, TTC31, CCDC142, MRPL53
16	47598256	47614421	0.763244	PHKB
1	32780199	32801924	0.763167	BSDC1, TSSK3, FAM229A, MARCKSL1, HDAC1, LCK, FAM167B, MTMR9LP, EIF3I, TMEM234, DCDC2B
1	182834761	182850075	0.76312	SHCBP1L, DHX9, NPL
14	90443534	90451500	0.762497	KCNK13, TDP1, EFCAB11
16	67236872	67248831	0.762384	KCTD19, PLEKHG4, SLC9A5, FHOD1, TMEM208, LRRC29, MIR328, ELMO3, E2F4, EXOC3L1, KIAA0895L, NOL3, HSF4, FBXL8, TRADD, B3GNT9, C16orf70
16	61376142	61396756	0.762378
16	14238114	14247432	0.762318	MKL2
11	66924063	66938130	0.762065	ADRBK1, KDM2A, RHOD
8	67476283	67491561	0.762022	C8orf44, C8orf44-SGK3, VCPIP1, MYBL1, C8orf46, ADHFE1
8	34716797	34727915	0.761847	LINC01288
16	67248831	67266354	0.76181	LRRC36, KCTD19, PLEKHG4, SLC9A5, FHOD1, TMEM208, LRRC29, MIR328, ELMO3, E2F4, EXOC3L1, KIAA0895L, NOL3, HSF4, FBXL8, TRADD, B3GNT9, C16orf70
4	34315706	34328584	0.761423
21	17843181	17865032	0.761398	MIR125B2, MIRLET7C, MIR99A, MIR99AHG
6	95570873	95581096	0.761312
1	35767163	35776603	0.761196	ZMYM4
1	188874593	188880163	0.76076
4	71691555	71700629	0.760582	MOB1B, GRSF1, RUFY3
11	62282488	62298068	0.760508	GANAB, B3GAT3, ROM1, EML3, MTA2, TUT1, MIR6747, MIR3654, EEF1G, AHNAK, SCGB1A1
2	121715972	121723791	0.760257	GLI2
2	121705224	121715972	0.760109	GLI2
6	75622015	75645260	0.7601
10	98713232	98735240	0.760076	SLIT1, C10orf12, LCOR
2	195076641	195092245	0.759949
19	31537242	31548151	0.759749
1	35687490	35700489	0.759412	ZMYM4, SFPQ	ZMYM1,SFPQ,LOC100130633,ZMYM6
3	154449760	154457407	0.759402
4	33585177	33595598	0.759275
16	67081102	67097563	0.759095	HSF4, FBXL8, TRADD, B3GNT9, C16orf70, CBFB, CES4A, CES3
16	67128349	67144115	0.758779	LRRC29, MIR328, ELMO3, E2F4, EXOC3L1, KIAA0895L, NOL3, HSF4, FBXL8, TRADD, B3GNT9, C16orf70, CBFB, CES4A
14	45427310	45443913	0.758762	FAM179B, KLHL28, LOC101927418, C14orf28
21	17917349	17927787	0.758494	MIR125B2, MIRLET7C, MIR99A, MIR99AHG
1	28163630	28173913	0.758421	SMPDL3B, RPA2, THEMIS2, SCARNA1, PPP1R8, STX12, FAM76A
2	111437560	111451768	0.758279	ACOXL, BUB1
17	59205829	59222069	0.758179	BCAS3
1	36202302	36220444	0.758159	AGO4, CLSPN, C1orf216
16	34618854	34638284	0.758128	FRG2DP, LINC01566
8	67512544	67528116	0.75786	SGK3, C8orf44, C8orf44-SGK3, VCPIP1, MYBL1, C8orf46
1	36011084	36022445	0.757571	PSMB2, TFAP2E, NCDN, KIAA0319L
16	22339617	22362491	0.757552	SMG1P1, RRN3P3, CDR2, POLR3E, EEF2K
4	75043378	75058038	0.757548	MTHFD2L, CXCL2
3	188737701	188755856	0.757314	TPRG1-AS1
11	94480932	94493269	0.756714	AMOTL1
1	35970441	35984291	0.756567	PSMB2, TFAP2E, NCDN, KIAA0319L, ZMYM4
20	20698721	20711780	0.756477	RALGAPA2
7	99213095	99228258	0.756383	CYP3A7, CYP3A7-CYP3A51P, CYP3A5, ZSCAN25, GS1-259H13.2, ZNF655, FAM200A, ZKSCAN5
12	80341574	80352253	0.756299	PPP1R12A	PPP1R12A
11	61120076	61140026	0.756257	SDHAF2, CPSF7, TMEM216, TMEM138, CYB561A3, TKFC, DDB1, VWCE
18	18925965	18938725	0.756245	GREB1L
8	35787270	35803337	0.756136
3	48656165	48669469	0.756117	IP6K2, NCKIPSD, CELSR3-AS1, MIR4793, CELSR3, MIR6824, SLC26A6, TMEM89, UQCRC1, MIR711, COL7A1, UCN2, MIR6823, PFKFB4
4	33446640	33460744	0.755855
7	99228258	99240557	0.755669	CYP3A7, CYP3A7-CYP3A51P, CYP3A5, ZSCAN25, GS1-259H13.2, ZNF655, FAM200A, ZKSCAN5
1	36527856	36544237	0.755585	MAP7D1, TRAPPC3, COL8A2, ADPRHL2, TEKT2, AGO3
16	34464511	34479305	0.755409	UBE2MP1
7	151803847	151819022	0.755233	KMT2C, GALNT11, GALNTL5
6	128636795	128644438	0.754891
2	195016228	195037285	0.754758
12	80120380	80133070	0.754696	PPP1R12A, PAWR	PPP1R12A
12	15870605	15888530	0.754598	EPS8
17	58890028	58906742	0.754557	BCAS3
3	159316027	159323014	0.754427
20	20620817	20638371	0.7542	RALGAPA2
15	44935627	44948330	0.754027	TRIM69, LOC100419583, B2M, PATL2, SPG11, EIF3J
15	28365618	28380021	0.753755	HERC2, OCA2	OCA2,HERC2
10	76744326	76763137	0.753478	DUSP13, DUPD1, KAT6B
13	72233132	72248719	0.753063	DACH1
16	47727416	47750085	0.753055	PHKB
6	128543476	128559400	0.753026
16	47971333	47979633	0.752851	LOC101927132, LOC100507534
18	18752054	18767593	0.752784	GREB1L, ROCK1
9	102476115	102494299	0.75276	NR4A3, LOC101928438
16	47714423	47727416	0.752716	PHKB
8	67630088	67641429	0.752489	SGK3, PTTG3P, C8orf44, C8orf44-SGK3, VCPIP1
11	75606019	75624025	0.75248	UVRAG, DGAT2
12	94043031	94052150	0.752399	LOC101928731, CRADD, SOCS2, SOCS2-AS1
14	45396011	45410605	0.752356	FAM179B, KLHL28, LOC101927418, C14orf28
5	102193214	102202317	0.752152	PAM
1	32942504	32960336	0.752134	ZBTB8A, ZBTB8B, BSDC1
16	47614421	47634698	0.752042	PHKB
15	48361229	48379369	0.751912	MYEF2, SLC24A5
6	128714306	128728908	0.751565
4	79781456	79794485	0.751484	LINC01088, PAQR3, MIR5096, BMP2K
20	20445922	20458507	0.751439	RALGAPA2, INSM1
2	72951381	72969775	0.751409	EXOC6B
19	40529989	40539624	0.751234	ZNF780A, ZNF780B, ZNF546, PSMC4, FCGBP
8	111400133	111414644	0.751134
8	48673330	48689717	0.750985	PRKDC, CEBPD, SPIDR
5	11793852	11802050	0.750849
14	90492133	90503929	0.750674	KCNK13, TDP1, EFCAB11
16	34410475	34430153	0.750645	UBE2MP1
4	34129758	34144022	0.750625	LOC101928622
2	21900404	21909689	0.750519	LOC645949
8	23832711	23844384	0.750414
14	90466061	90480836	0.750356	KCNK13, TDP1, EFCAB11
11	16088978	16108436	0.750351	MIR6073, SOX6
1	35792436	35804898	0.75014	KIAA0319L, ZMYM4
16	14211202	14217417	0.750058	MKL2, LOC101927348

## Sheet: CHB_CHS_tophits
chrom	start bp	end bp	probability of selection	genes within 100kb	Grossman et al genes within 100kb
8	93097424	93116442	0.941045	MIR7641-2, RUNX1T1
8	93079165	93097424	0.93324	MIR7641-2, RUNX1T1
12	85287198	85303483	0.93281	SLC6A15
16	67295637	67321631	0.929355	LRRC36, KCTD19, PLEKHG4, SLC9A5, FHOD1, TMEM208, LRRC29, MIR328, ELMO3, E2F4, EXOC3L1, KIAA0895L, NOL3, HSF4, FBXL8
16	67275554	67295637	0.927718	LRRC36, KCTD19, PLEKHG4, SLC9A5, FHOD1, TMEM208, LRRC29, MIR328, ELMO3, E2F4, EXOC3L1, KIAA0895L, NOL3, HSF4, FBXL8, TRADD, B3GNT9, C16orf70
16	67321631	67343636	0.924577	ZDHHC1, TPPP3, LRRC36, KCTD19, PLEKHG4, SLC9A5, FHOD1, TMEM208, LRRC29, MIR328, ELMO3, E2F4, EXOC3L1
2	72939187	72956685	0.924386	EXOC6B	EXOC6B
2	72956685	72975311	0.923172	EXOC6B	EXOC6B
3	48966990	48989377	0.915517	QRICH1, IMPDH2, NDUFAF3, MIR191, MIR425, DALRD3, WDR6, P4HTM, ARIH2, ARIH2OS, SLC25A20, PRKAR2A-AS1, PRKAR2A	C3orf62,USP4,GPX1,RHOA,TCTA,AMT,NICN1,DAG1,ARIH2,P4HTM,WDR6,DALRD3,MIR425,NDUFAF3,MIR191,IMPDH2,QRICH1,QARS,USP19,LAMB2,LAMB2P1,CCDC71,KLHDC8B,LOC646498,CCDC36,MIR4271
2	72975311	72997444	0.907125	EXOC6B	EXOC6B
6	126661858	126681769	0.906264	CENPW
6	126727908	126745769	0.905651	MIR588, CENPW
6	126681769	126704934	0.902276	CENPW
12	85266484	85287198	0.898284	SLC6A15
6	126704934	126727908	0.896725	MIR588, CENPW
2	201793768	201809824	0.895843	FAM126B, ORC2, NIF3L1, PPIL3, CLK1
5	117538030	117543828	0.887167	HNCAT21, LOC102467224
11	60927211	60942845	0.886436	VWCE, PGA5, PGA4, PGA3, VPS37C, CD5
9	84655707	84675405	0.883191	SPATA31D1, SPATA31D3
11	60942845	60952539	0.88223	VWCE, PGA5, PGA4, PGA3, VPS37C, CD5
2	72912512	72939187	0.881871	EXOC6B
3	48989377	49013383	0.879095	QRICH1, IMPDH2, NDUFAF3, MIR191, MIR425, DALRD3, WDR6, P4HTM, ARIH2, ARIH2OS, SLC25A20, PRKAR2A-AS1	C3orf62,USP4,GPX1,RHOA,TCTA,AMT,NICN1,DAG1,ARIH2,P4HTM,WDR6,DALRD3,MIR425,NDUFAF3,MIR191,IMPDH2,QRICH1,QARS,USP19,LAMB2,LAMB2P1,CCDC71,KLHDC8B,LOC646498,CCDC36,MIR4271
2	72890877	72912512	0.877756	EXOC6B
6	126647419	126661858	0.876129	CENPW
8	93061406	93079165	0.875138	RUNX1T1
2	72535690	72552935	0.87503	EXOC6B
2	72568463	72581498	0.873725	EXOC6B
8	93052574	93061406	0.868426	RUNX1T1
16	67254471	67275554	0.866718	LRRC36, KCTD19, PLEKHG4, SLC9A5, FHOD1, TMEM208, LRRC29, MIR328, ELMO3, E2F4, EXOC3L1, KIAA0895L, NOL3, HSF4, FBXL8, TRADD, B3GNT9, C16orf70
9	108114067	108134238	0.866166	FSD1L, SLC44A1
2	72552935	72568463	0.862545	EXOC6B
3	48831207	48852376	0.86226	SLC25A20, PRKAR2A-AS1, PRKAR2A, IP6K2
16	67343636	67364112	0.86077	ZDHHC1, TPPP3, LRRC36, KCTD19, PLEKHG4, SLC9A5, FHOD1, TMEM208, LRRC29
10	22572722	22593570	0.860131	SPAG6, BMI1, COMMD3-BMI1, COMMD3, LOC100130992, EBLN1
2	72524933	72535690	0.859958	EXOC6B
6	105911174	105920175	0.857013	PREP
9	108134238	108159730	0.85525	FSD1L, SLC44A1
2	72638192	72647458	0.854291	EXOC6B
2	72594548	72605722	0.853253	EXOC6B
16	67239676	67254471	0.852876	KCTD19, PLEKHG4, SLC9A5, FHOD1, TMEM208, LRRC29, MIR328, ELMO3, E2F4, EXOC3L1, KIAA0895L, NOL3, HSF4, FBXL8, TRADD, B3GNT9, C16orf70
16	67229005	67239676	0.85258	KCTD19, PLEKHG4, SLC9A5, FHOD1, TMEM208, LRRC29, MIR328, ELMO3, E2F4, EXOC3L1, KIAA0895L, NOL3, HSF4, FBXL8, TRADD, B3GNT9, C16orf70, CBFB
6	126783034	126802891	0.850854	MIR588
16	67490798	67515312	0.850642	CTCF, FAM65A, LOC100505942, AGRP, ATP6V0D1, HSD11B2, ZDHHC1, TPPP3, LRRC36
6	126762783	126783034	0.850023	MIR588, CENPW
6	126745769	126762783	0.849233	MIR588, CENPW
2	72581498	72594548	0.848578	EXOC6B
8	93116442	93136295	0.846372	MIR7641-2, RUNX1T1
10	22668425	22690129	0.845077	LOC100499489, SPAG6, BMI1, COMMD3-BMI1, COMMD3
15	65439434	65453970	0.843943	PARP16, CILP, CLPX, PDCD7, UBAP1L, KBTBD13, RASL12, SLC51B
2	72647458	72656450	0.842034	EXOC6B
5	117531497	117538030	0.837414	HNCAT21, LOC102467224
11	60918897	60927211	0.835017	VWCE, PGA5, PGA4, PGA3, VPS37C, CD5
10	22644692	22668425	0.83304	LOC100499489, SPAG6, BMI1, COMMD3-BMI1, COMMD3, LOC100130992
11	60912840	60918897	0.832655	PGA5, PGA4, PGA3, VPS37C, CD5
10	22593570	22613930	0.831792	SPAG6, BMI1, COMMD3-BMI1, COMMD3, LOC100130992, EBLN1
5	117543828	117552686	0.829946	HNCAT21, LOC102467224
8	93039461	93052574	0.82988	RUNX1T1
6	126802891	126822210	0.82962	MIR588
6	105901769	105911174	0.828791	PREP
2	72605722	72619262	0.827071	EXOC6B
16	67515312	67535797	0.825214	CTCF, FAM65A, LOC100505942, AGRP, ATP6V0D1, HSD11B2, ZDHHC1, TPPP3, LRRC36
12	85303483	85323426	0.824789	TSPAN19, SLC6A15
3	49013383	49036391	0.82464	QARS, QRICH1, IMPDH2, NDUFAF3, MIR191, MIR425, DALRD3, WDR6, P4HTM, ARIH2, ARIH2OS, SLC25A20	C3orf62,USP4,GPX1,RHOA,TCTA,AMT,NICN1,DAG1,ARIH2,P4HTM,WDR6,DALRD3,MIR425,NDUFAF3,MIR191,IMPDH2,QRICH1,QARS,USP19,LAMB2,LAMB2P1,CCDC71,KLHDC8B,LOC646498,CCDC36,MIR4271
1	87494658	87506121	0.824389	LINC01140, HS2ST1
12	111479308	111504033	0.819347	CUX2
5	117524475	117531497	0.818642	HNCAT21, LOC102467224
2	72511814	72524933	0.816425	EXOC6B
2	72619262	72632358	0.8164	EXOC6B
5	117517387	117524475	0.816395	HNCAT21, LOC102467224
10	22690129	22726730	0.816184	PIP4K2A, LOC100499489, SPAG6, BMI1, COMMD3-BMI1, COMMD3
2	72665581	72679426	0.815036	EXOC6B
9	84636987	84655707	0.814557	SPATA31D1, SPATA31D3, SPATA31D4
8	139002603	139020465	0.811125
2	72997444	73013953	0.811079	EXOC6B	EXOC6B
10	22613930	22644692	0.810707	LOC100499489, SPAG6, BMI1, COMMD3-BMI1, COMMD3, LOC100130992
6	105888430	105901769	0.809298	PREP
11	60908247	60912840	0.808782	PGA5, PGA4, PGA3, VPS37C, CD5
16	67364112	67385471	0.806967	ATP6V0D1, HSD11B2, ZDHHC1, TPPP3, LRRC36, KCTD19, PLEKHG4, SLC9A5, FHOD1
12	82818180	82839155	0.805789	METTL25, CCDC59
2	201809824	201827845	0.805773	FAM126B, ORC2, NIF3L1, PPIL3, CLK1
3	26292617	26313472	0.801102		unknown
16	48289700	48309090	0.800866	SIAH1, LOC100507577, MIR5095, LONP2, MIR548AE2, ABCC11
11	61018442	61033207	0.800139	TMEM138, CYB561A3, TKFC, DDB1, VWCE, PGA5, PGA4, PGA3, VPS37C
5	119739513	119753761	0.799536	PRR16
15	65453970	65465346	0.799057	PARP16, CILP, CLPX, PDCD7, UBAP1L, KBTBD13, RASL12
9	84688560	84707801	0.798978	SPATA31D1
16	67552164	67568890	0.797957	CTCF, FAM65A, LOC100505942, AGRP, ATP6V0D1, HSD11B2
16	47963249	47975938	0.796765	LOC101927132, LOC100507534
12	82797871	82818180	0.795205	METTL25, CCDC59
22	46662190	46680982	0.794812	CELSR1, TRMU, GTSE1, GTSE1-AS1, TTC38, PKDREJ, CDPF1, PPARA
11	46498623	46522306	0.79475	MIR3160-2, MIR3160-1, AMBRA1, CHRM4, MDK
1	87483265	87494658	0.794498	HS2ST1
1	87404574	87415808	0.794274	HS2ST1, SEP15
11	61091088	61107136	0.794162	SDHAF2, CPSF7, TMEM216, TMEM138, CYB561A3, TKFC, DDB1, VWCE, PGA5, PGA4
5	117511360	117517387	0.792474	LOC102467224
12	111504033	111529703	0.791913	CUX2
2	201777346	201793768	0.790486	FAM126B, ORC2, NIF3L1, PPIL3, CLK1, BZW1
16	47975938	47987577	0.79026	LOC101927132, LOC100507534
2	201827845	201847495	0.790256	NDUFB3, FAM126B, ORC2, NIF3L1, PPIL3, CLK1
3	97138920	97150725	0.78999	EPHA6
5	117552686	117563992	0.789497	HNCAT21, LOC102467224
8	67909704	67924344	0.789168	CSPP1, COPS5, PPP1R42, TCF24, SNORD87, SNHG6, MCMDC2
15	65404580	65424800	0.788642	CILP, CLPX, PDCD7, UBAP1L, KBTBD13, RASL12, SLC51B, MTFMT
12	110742285	110763792	0.788045	ANAPC7, ATP2A2
5	117440257	117449120	0.788015	LOC102467224
16	47250724	47265795	0.786011	ITFG1, ITFG1-AS1, NETO2
6	126491898	126526388	0.784363	MIR5695
12	111449977	111479308	0.784124	CUX2, LINC01405, MYL2
1	32830693	32853982	0.783919	ZBTB8B, BSDC1, TSSK3, FAM229A, MARCKSL1, HDAC1, LCK
12	110685837	110707046	0.783733	ATP2A2, IFT81
22	46680982	46702329	0.783634	CELSR1, TRMU, GTSE1, GTSE1-AS1, TTC38, PKDREJ, CDPF1, PPARA
17	56059819	56073838	0.783509	DYNLL2, LOC101927666, SRSF1, VEZF1, CUEDC1
12	110707046	110727849	0.781677	ANAPC7, ATP2A2
1	87506121	87520064	0.780657	LINC01140, HS2ST1
2	206295770	206307548	0.779588	PARD3B
11	61118389	61137109	0.779203	SDHAF2, CPSF7, TMEM216, TMEM138, CYB561A3, TKFC, DDB1, VWCE, PGA5
20	30254316	30271423	0.778279	TPX2, ABALON, BCL2L1, COX4I2, MIR3193, ID1, HM13-AS1
6	126867634	126888331	0.776408	MIR588
16	48340270	48360527	0.776045	SIAH1, LOC100507577, MIR5095, LONP2, MIR548AE2, ABCC11
16	47109666	47124977	0.775691	ITFG1, ITFG1-AS1, NETO2
16	48128177	48144214	0.77539	ABCC11, ABCC12
2	72679426	72688538	0.774812	EXOC6B
3	48787505	48811918	0.774559	SLC25A20, PRKAR2A-AS1, PRKAR2A, IP6K2, NCKIPSD, CELSR3-AS1
7	142919731	142942518	0.773778	CLCN1, CASP2, TMEM139, GSTK1, TAS2R40, TAS2R39, PIP
2	72495076	72504212	0.77314	EXOC6B
5	117399903	117414469	0.772879	LOC102467224
8	138989052	139002603	0.772164
2	72869506	72890877	0.770282	EXOC6B
8	67924344	67938221	0.770232	CSPP1, COPS5, PPP1R42, TCF24, SNORD87, SNHG6
16	67472378	67490798	0.769652	FAM65A, LOC100505942, AGRP, ATP6V0D1, HSD11B2, ZDHHC1, TPPP3, LRRC36
8	93136295	93150695	0.769533	MIR7641-2
16	47124977	47143917	0.769305	ITFG1, ITFG1-AS1, NETO2
3	49036391	49055509	0.769234	USP19, MIR6890, QARS, QRICH1, IMPDH2, NDUFAF3, MIR191, MIR425, DALRD3, WDR6, P4HTM, ARIH2, ARIH2OS, SLC25A20	C3orf62,USP4,GPX1,RHOA,TCTA,AMT,NICN1,DAG1,ARIH2,P4HTM,WDR6,DALRD3,MIR425,NDUFAF3,MIR191,IMPDH2,QRICH1,QARS,USP19,LAMB2,LAMB2P1,CCDC71,KLHDC8B,LOC646498,CCDC36,MIR4271
5	117563992	117570950	0.767604	HNCAT21, LOC102467224
5	119723294	119739513	0.766986	PRR16
1	87470629	87483265	0.766471	HS2ST1, SEP15
11	46456180	46475768	0.766386	MIR3160-2, MIR3160-1, AMBRA1, CHRM4, MDK, MIR4688, DGKZ
22	46702329	46722436	0.766341	CELSR1, TRMU, GTSE1, GTSE1-AS1, TTC38, PKDREJ, CDPF1, PPARA
12	110659820	110685837	0.766294	ATP2A2, IFT81
2	82604590	82619471	0.766075
16	67214346	67229005	0.765612	KCTD19, PLEKHG4, SLC9A5, FHOD1, TMEM208, LRRC29, MIR328, ELMO3, E2F4, EXOC3L1, KIAA0895L, NOL3, HSF4, FBXL8, TRADD, B3GNT9, C16orf70, CBFB
8	127130710	127136811	0.765596
5	117449120	117457847	0.765352	LOC102467224
16	67699225	67719134	0.765319	RANBP10, GFOD2, C16orf86, ENKD1, PARD6A, ACD, RLTPR, CTCF
1	87362772	87372261	0.764985	HS2ST1, SEP15
8	93026374	93039461	0.76485	RUNX1T1
2	22269947	22291854	0.764644
17	56089512	56107297	0.762495	DYNLL2, LOC101927666, SRSF1, VEZF1
1	247974959	247984469	0.762473	OR2T8, OR2W3, TRIM58, OR11L1, OR14A16, OR1C1, OR6F1
1	87326122	87338255	0.76233	HS2ST1, SEP15
16	47917012	47929416	0.761623	LOC101927132, LOC100507534
2	72504212	72511814	0.76092	EXOC6B
5	41760811	41777367	0.760877	OXCT1-AS1, OXCT1
2	72764217	72779562	0.760861	EXOC6B
12	82839155	82857147	0.760178	METTL25, CCDC59
5	117414469	117427632	0.758867	LOC102467224
5	117475635	117483211	0.758818	LOC102467224
12	85252386	85266484	0.757569	SLC6A15
8	67690222	67701939	0.75735	MCMDC2, SGK3, PTTG3P, C8orf44, C8orf44-SGK3
16	47283977	47306044	0.75709	ITFG1, ITFG1-AS1
16	47819679	47829536	0.756982	LOC101927132, LOC100507534, PHKB
2	206307548	206315581	0.756934	PARD3B
22	46796044	46805906	0.756251	CELSR1, TRMU, GTSE1
2	72688538	72702715	0.755459	EXOC6B
10	107196488	107205218	0.754373
16	48309090	48322473	0.753961	SIAH1, LOC100507577, MIR5095, LONP2, MIR548AE2, ABCC11
10	22726730	22753802	0.753375	PIP4K2A, LOC100499489, SPAG6
2	197662639	197675680	0.753223	PGAP1, C2orf66, GTF3C3, LOC100130452, CCDC150
8	82106456	82131445	0.752591	FABP5, PAG1
5	117457847	117466078	0.75246	LOC102467224
8	68008050	68024574	0.75217	ARFGEF1, CSPP1, COPS5, PPP1R42
2	72779562	72798960	0.751595	EXOC6B
16	48276582	48289700	0.751183	LOC100507577, MIR5095, LONP2, MIR548AE2, ABCC11, ABCC12
3	26279316	26292617	0.751165		unknown
2	82588313	82604590	0.750677

## Sheet: YRI_ESN_tophits
chrom	start bp	end bp	probability of selection	genes within 100kb	Grossman et al genes within 100kb
1	27088722	27104056	0.990865	SFN, ZDHHC18, PIGV, ARID1A
4	107728504	107736651	0.985835
9	102476897	102490734	0.97323	NR4A3, LOC101928438
9	102463849	102476897	0.973171	LOC101928438
9	102440940	102452265	0.971658	LOC101928438
9	102452265	102463849	0.969523	LOC101928438
5	93517658	93525682	0.968223	KIAA0825
19	42527533	42538350	0.965142	MIR4323, LOC100505622, POU2F2, ZNF574, GRIK5, ATP1A3, RABAC1
2	63250825	63264976	0.964689	WDPCP, DBIL5P2, OTX1, LOC100132215, EHBP1
2	95881200	95902908	0.964166	KCNIP3, PROM2, ZNF2, ZNF514, MRPS5
5	93506411	93517658	0.960692	KIAA0825
8	38091918	38101568	0.96049	WHSC1L1, PPAPDC1B, DDHD2, BAG4, LSM1, STAR, ASH2L
2	95633523	95648053	0.960088	MAL, TEKT4, LOC442028
8	38143357	38156531	0.958801	LETM2, WHSC1L1, PPAPDC1B, DDHD2, BAG4
4	107719562	107728504	0.958294
19	42519134	42527533	0.956904	POU2F2, ZNF574, GRIK5, ATP1A3, RABAC1
9	102490734	102500590	0.956601	NR4A3, LOC101928438
8	38132290	38143357	0.955085	WHSC1L1, PPAPDC1B, DDHD2, BAG4, LSM1
2	96162278	96175412	0.954907	TRIM43, TRIM43B, FAHD2A
1	27078398	27088722	0.9549	ZDHHC18, PIGV, ARID1A
8	38108125	38120565	0.952538	WHSC1L1, PPAPDC1B, DDHD2, BAG4, LSM1, STAR
8	38156531	38170859	0.952163	FGFR1, LETM2, WHSC1L1, PPAPDC1B, DDHD2, BAG4
2	95865566	95881200	0.951715	KCNIP3, PROM2, ZNF2, ZNF514, MRPS5
2	95648053	95660051	0.950199	MRPS5, MAL
2	96218872	96234835	0.94937	TRIM43, TRIM43B
2	95844729	95856833	0.945749	PROM2, ZNF2, ZNF514, MRPS5
2	96855299	96863813	0.945055	SNRNP200, CIAO1, TMEM127, STARD7-AS1, STARD7, DUSP2, ASTL, ADRA2B
8	38120565	38132290	0.943978	WHSC1L1, PPAPDC1B, DDHD2, BAG4, LSM1
2	95919064	95930935	0.943904	KCNIP3, PROM2, ZNF2, ZNF514
19	42633579	42647877	0.942604	GSK3A, ZNF526, DEDD2, MIR4323, LOC100505622, POU2F2, ZNF574, GRIK5
18	53228050	53240273	0.94239	MIR4529, TCF4
19	42623903	42633579	0.940944	ZNF526, DEDD2, MIR4323, LOC100505622, POU2F2, ZNF574, GRIK5
8	38170859	38185129	0.940858	FGFR1, LETM2, WHSC1L1, PPAPDC1B, DDHD2
2	95732003	95742678	0.940628	ZNF2, ZNF514, MRPS5, MAL
9	102500590	102512677	0.937395	NR4A3, LOC101928438
8	38185129	38196884	0.937297	FGFR1, LETM2, WHSC1L1, PPAPDC1B, DDHD2
5	93525682	93533422	0.934582	KIAA0825
2	96052814	96070942	0.934552	TRIM43B, FAHD2A, KCNIP3, PROM2
2	96846374	96855299	0.934364	SNRNP200, CIAO1, TMEM127, STARD7-AS1, STARD7, DUSP2, ASTL, ADRA2B
2	95677594	95695416	0.932815	MRPS5, MAL
2	95742678	95754275	0.93239	ZNF2, ZNF514, MRPS5, MAL
2	95660051	95677594	0.929749	MRPS5, MAL
2	95695416	95705918	0.929242	MRPS5, MAL
2	95831664	95844729	0.928199	PROM2, ZNF2, ZNF514, MRPS5
2	96037741	96052814	0.925054	TRIM43B, FAHD2A, KCNIP3, PROM2
2	95783414	95800671	0.924628	ZNF2, ZNF514, MRPS5, MAL
19	42538350	42547610	0.921723	MIR4323, LOC100505622, POU2F2, ZNF574, GRIK5, ATP1A3, RABAC1
2	95754275	95772548	0.921663	ZNF2, ZNF514, MRPS5, MAL
8	38081491	38091918	0.919756	WHSC1L1, PPAPDC1B, DDHD2, BAG4, LSM1, STAR, ASH2L
2	95813227	95831664	0.919611	ZNF2, ZNF514, MRPS5, MAL
16	46554541	46566082	0.919578	SHCBP1, ANKRD26P1
5	93533422	93546089	0.919389	KIAA0825
2	96234835	96246588	0.917828	TRIM43, TRIM43B
2	95772548	95783414	0.91585	ZNF2, ZNF514, MRPS5, MAL
2	95705918	95717954	0.915007	ZNF514, MRPS5, MAL
2	95800671	95813227	0.914145	ZNF2, ZNF514, MRPS5, MAL
2	96863813	96878667	0.909414	SNRNP200, CIAO1, TMEM127, STARD7-AS1, STARD7, DUSP2, ASTL, ADRA2B
2	95717954	95732003	0.90941	ZNF2, ZNF514, MRPS5, MAL
8	100787399	100795960	0.908091	COX6C
19	42778472	42787676	0.904862	MIR8077, MEGF8, TMEM145, PRR19, PAFAH1B3, CIC, ERF, GSK3A, ZNF526, DEDD2
2	63237131	63250825	0.904432	WDPCP, DBIL5P2, OTX1, LOC100132215, EHBP1
2	95930935	95943296	0.904161	KCNIP3, PROM2, ZNF2
1	27104056	27120650	0.903967	GPATCH3, GPN2, SFN, ZDHHC18, PIGV, ARID1A
4	73980661	73996323	0.903601	ANKRD17, COX18
11	61567732	61581297	0.902884	RAB3IL1, MIR6746, FADS3, FADS2, MIR1908, FADS1, FEN1, MIR611, TMEM258, MYRF, DKFZP434K028, DAGLA
5	93495255	93506411	0.902175	KIAA0825
16	34737210	34746690	0.902011	LOC100130700, FRG2DP	UBE2MP1,LOC283914,LOC146481,LOC100130700
18	53240273	53251562	0.901727	MIR4529, TCF4
16	46575175	46586705	0.901261	SHCBP1, ANKRD26P1
2	96023752	96037741	0.89975	FAHD2A, KCNIP3, PROM2
7	142979607	142988540	0.898088	EPHA1, MIR6892, ZYX, FAM131B, CLCN1, CASP2, TMEM139, GSTK1, TAS2R40, TAS2R39
4	107736651	107744611	0.896607	DKK2
1	41602339	41615320	0.895905	SCMH1
4	107744611	107753345	0.895089	DKK2
4	148125858	148132947	0.894749
8	100777397	100787399	0.893336
7	142959303	142968627	0.892534	FAM131B, CLCN1, CASP2, TMEM139, GSTK1, TAS2R40, TAS2R39
16	14669444	14679889	0.891857	PLA2G10, BFAR, PARN
1	27069021	27078398	0.889996	ZDHHC18, PIGV, ARID1A
8	100768947	100777397	0.88947
19	42647877	42657015	0.888604	ERF, GSK3A, ZNF526, DEDD2, MIR4323, LOC100505622, POU2F2, ZNF574, GRIK5
5	93546089	93557702	0.888585	KIAA0825
4	153235256	153249146	0.887789	FBXW7, DEAR
16	14658329	14669444	0.887756	PLA2G10, BFAR, PARN
4	153226903	153235256	0.887134	FBXW7, DEAR
1	41591070	41602339	0.887021	SCMH1
4	107753345	107760441	0.886831	DKK2
22	40600176	40608946	0.886338	TNRC6B	TNRC6B,ADSL,SGSM3
18	53264280	53271466	0.885977
18	53251562	53264280	0.884592
2	96888440	96897659	0.882529	ITPRIPL1, SNRNP200, CIAO1, TMEM127, STARD7-AS1, STARD7, DUSP2, ASTL
16	46598218	46609132	0.882324	VPS35, SHCBP1, ANKRD26P1
19	42657015	42667014	0.881294	ERF, GSK3A, ZNF526, DEDD2, MIR4323, LOC100505622, POU2F2, ZNF574, GRIK5
4	107760441	107768724	0.87978	DKK2
9	102522082	102531883	0.878078	NR4A3, LOC101928438
19	42787676	42798045	0.877583	CNFN, MIR8077, MEGF8, TMEM145, PRR19, PAFAH1B3, CIC, ERF, GSK3A, ZNF526, DEDD2
19	42611073	42623903	0.877364	DEDD2, MIR4323, LOC100505622, POU2F2, ZNF574, GRIK5
2	63222274	63237131	0.877047	OTX1, LOC100132215, EHBP1
4	107708072	107719562	0.876295
2	63211377	63222274	0.875364	OTX1, LOC100132215, EHBP1
9	102512677	102522082	0.875167	NR4A3, LOC101928438
19	42768743	42778472	0.874397	MIR8077, MEGF8, TMEM145, PRR19, PAFAH1B3, CIC, ERF, GSK3A, ZNF526, DEDD2
4	107777138	107787579	0.874184	DKK2
4	52903151	52912496	0.873211	SPATA18, SGCB, LRRC66
16	46586705	46598218	0.873163	VPS35, SHCBP1, ANKRD26P1
3	93784005	93792693	0.871776	NSUN3, DHFRL1, STX19, ARL13B, PROS1
2	96897659	96908722	0.87169	NCAPH, ITPRIPL1, SNRNP200, CIAO1, TMEM127, STARD7-AS1, STARD7, DUSP2, ASTL
7	142968627	142979607	0.868689	ZYX, FAM131B, CLCN1, CASP2, TMEM139, GSTK1, TAS2R40, TAS2R39
16	46609132	46620936	0.867296	VPS35, SHCBP1, ANKRD26P1
11	62342953	62354003	0.865712	LRRN4CL, UBXN1, UQCC3, SNORA57, METTL12, C11orf98, LBHD1, INTS5, GANAB, B3GAT3, ROM1, EML3, MTA2, TUT1, MIR6747, MIR3654, EEF1G, AHNAK
4	73996323	74009745	0.86476	ANKRD17, COX18
17	26917302	26928007	0.864646	SUPT6H, SDF2, KIAA0100, SGK494, SPAG5-AS1, SPAG5, ALDOC, PIGS, UNC119, FOXN1, SLC13A2
2	96833754	96846374	0.863124	SNRNP200, CIAO1, TMEM127, STARD7-AS1, STARD7, DUSP2, ASTL, ADRA2B
16	72833043	72845682	0.862582	ZFHX3
1	41675279	41681959	0.860412	SCMH1
9	102420445	102431661	0.859194	LOC101928438
16	14719818	14735351	0.858316	NPIPA3, NPIPA2, PLA2G10, BFAR, PARN
19	42667014	42677972	0.858022	CIC, ERF, GSK3A, ZNF526, DEDD2, MIR4323, LOC100505622, POU2F2, ZNF574, GRIK5
16	14691270	14699985	0.85742	PLA2G10, BFAR, PARN
16	46620936	46634664	0.857394	ORC6, VPS35, SHCBP1, ANKRD26P1
4	87614210	87623131	0.856819	PTPN13
8	93726080	93734734	0.856318	FLJ46284, LOC102724710
16	14699985	14708031	0.855537	NPIPA3, NPIPA2, PLA2G10, BFAR, PARN
11	61556460	61567732	0.854955	RAB3IL1, MIR6746, FADS3, FADS2, MIR1908, FADS1, FEN1, MIR611, TMEM258, MYRF, DKFZP434K028, DAGLA
14	72109018	72122394	0.854617	SIPA1L1
16	34746690	34755401	0.853631	LOC100130700, FRG2DP	UBE2MP1,LOC283914,LOC146481,LOC100130700
17	26904057	26917302	0.853453	SUPT6H, SDF2, KIAA0100, SGK494, SPAG5-AS1, SPAG5, ALDOC, PIGS, UNC119, FOXN1, SLC13A2
8	99963976	99973151	0.853425	VPS13B, OSR2
1	14071954	14082008	0.851169	PRDM2
2	63264976	63280880	0.848405	WDPCP, DBIL5P2, OTX1, LOC100132215, EHBP1
9	102407553	102420445	0.847589	LOC101928438
4	89362769	89368672	0.847499	PYURF, PIGY, HERC5, HERC6
16	14599115	14611538	0.847136	PARN
2	63280880	63295184	0.846864	WDPCP, DBIL5P2, OTX1, LOC100132215, EHBP1
2	63197839	63211377	0.846643	OTX1, LOC100132215, EHBP1
4	52894726	52903151	0.846597	SPATA18, SGCB, LRRC66
16	34726623	34737210	0.845849	LOC100130700, FRG2DP	UBE2MP1,LOC283914,LOC146481,LOC100130700
4	153249146	153264296	0.843308	FBXW7, DEAR
2	95943296	95955680	0.843218	KCNIP3, PROM2, ZNF2
2	95623414	95633523	0.843116	MAL, TEKT4, LOC442028
4	89345510	89355103	0.842723	PYURF, PIGY, HERC5, HERC6
4	107768724	107777138	0.842281	DKK2
16	22088276	22103841	0.841995	VWA3A, C16orf52, PDZD9, UQCRC2
5	93483564	93495255	0.839887	KIAA0825
14	72066127	72077562	0.839497	SIPA1L1
16	72821642	72833043	0.839493	ZFHX3
8	38284011	38293421	0.83769	C8orf86, FGFR1, LETM2, WHSC1L1
22	40741593	40751995	0.837391	MKL1, SGSM3, ADSL, TNRC6B	TNRC6B,ADSL,SGSM3
16	14621796	14631941	0.837325	BFAR, PARN
3	93712671	93720245	0.83723	NSUN3, DHFRL1, STX19, ARL13B, PROS1
8	100795960	100807977	0.835736	COX6C
22	40588353	40600176	0.835538	TNRC6B	TNRC6B,ADSL,SGSM3
22	40154899	40168438	0.835469	ENTHD1, CACNA1I
1	27029433	27040330	0.83525	PIGV, ARID1A
4	107795385	107802932	0.835004	DKK2
4	87456001	87463813	0.834496	PTPN13, MIR4452
4	52883563	52894726	0.834427	SPATA18, SGCB, LRRC66
16	14679889	14691270	0.833522	PLA2G10, BFAR, PARN
22	40721527	40733777	0.83311	MKL1, SGSM3, ADSL, TNRC6B	TNRC6B,ADSL,SGSM3
16	23045267	23048046	0.83294	USP31	HS3ST2
7	142950434	142959303	0.83217	FAM131B, CLCN1, CASP2, TMEM139, GSTK1, TAS2R40, TAS2R39
19	42807218	42819576	0.831899	LIPE, LIPE-AS1, LOC101930071, CNFN, MIR8077, MEGF8, TMEM145, PRR19, PAFAH1B3, CIC, ERF, GSK3A, ZNF526, DEDD2
10	103636091	103647813	0.830556	C10orf76, KCNIP2, KCNIP2-AS1, MGEA5, NPM3
16	46527535	46539889	0.82939	SHCBP1, ANKRD26P1
2	96818838	96833754	0.829371	CIAO1, TMEM127, STARD7-AS1, STARD7, DUSP2, ASTL, ADRA2B
1	41709475	41719204	0.827826	SCMH1
1	114048948	114058146	0.827373	MAGI3	MAGI3,PHTF1,RSBN1,PTPN22,BCL2L15,AP4B1,DCLRE1B,HIPK1
11	62332901	62342953	0.826964	UQCC3, SNORA57, METTL12, C11orf98, LBHD1, INTS5, GANAB, B3GAT3, ROM1, EML3, MTA2, TUT1, MIR6747, MIR3654, EEF1G, AHNAK
8	93734734	93745017	0.826853	FLJ46284, LOC102724710
16	34533618	34545470	0.826488	LINC01566	UBE2MP1,LOC283914,LOC146481,LOC100130700
16	46634664	46644903	0.826445	MYLK3, ORC6, VPS35, SHCBP1, ANKRD26P1
14	72098440	72109018	0.826342	SIPA1L1
8	93718031	93726080	0.826066	FLJ46284, LOC102724710
12	116410964	116418420	0.82533	MED13L
1	113991792	114000856	0.824425	MAGI3	MAGI3,PHTF1,RSBN1,PTPN22,BCL2L15,AP4B1,DCLRE1B,HIPK1
4	107907019	107912503	0.824147	DKK2
4	107787579	107795385	0.824085	DKK2
2	96738732	96751800	0.823908	STARD7, DUSP2, ASTL, ADRA2B, GPAT2, FAHD2CP, ANKRD36C
16	46539889	46554541	0.823273	SHCBP1, ANKRD26P1
16	66692002	66705243	0.823229	CCDC79, DYNC1LI2, CMTM4, CMTM3, CMTM2, CMTM1, CKLF, CKLF-CMTM1
18	53362237	53376136	0.822457
1	114000856	114014219	0.821838	MAGI3	MAGI3,PHTF1,RSBN1,PTPN22,BCL2L15,AP4B1,DCLRE1B,HIPK1
4	153264296	153280544	0.821173	FBXW7, DEAR
9	100683753	100689375	0.820114	ANP32B, HEMGN, C9orf156, FOXE1	C9orf156,HEMGN,ANP32B
6	126717634	126726856	0.820073	MIR588, CENPW
2	145121369	145130212	0.819798	ZEB2, GTDC1
10	103522405	103532476	0.81944	C10orf76, KCNIP2, KCNIP2-AS1, MGEA5, NPM3, FGF8, FBXW4
8	99576495	99584282	0.817538	STK3
19	42495570	42511533	0.817428	POU2F2, ZNF574, GRIK5, ATP1A3, RABAC1, ARHGEF1
8	100741367	100747044	0.816353
22	40608946	40616187	0.816325	TNRC6B	TNRC6B,ADSL,SGSM3
3	147136089	147146009	0.81575	LOC440982, ZIC1, ZIC4
16	14640148	14648750	0.814508	BFAR, PARN
1	215755838	215765769	0.813974	USH2A, KCTD3
2	145130212	145138711	0.813752	ZEB2, GTDC1
3	93766988	93777423	0.813597	NSUN3, DHFRL1, STX19, ARL13B, PROS1
19	42798045	42807218	0.813522	LIPE, LIPE-AS1, LOC101930071, CNFN, MIR8077, MEGF8, TMEM145, PRR19, PAFAH1B3, CIC, ERF, GSK3A, ZNF526, DEDD2
6	126855374	126866472	0.812867	MIR588
8	100758915	100768947	0.812533
9	102304335	102314836	0.812437	LOC101928438
9	116204714	116222054	0.812285	RGS3, C9orf43, POLE3, ALAD, HDHD3, BSPRY
3	93777423	93784005	0.812085	NSUN3, DHFRL1, STX19, ARL13B, PROS1
16	14631941	14640148	0.811824	BFAR, PARN
1	41580949	41591070	0.811678	SCMH1, SLFNL1, SLFNL1-AS1
5	93322875	93337612	0.811367
9	100712150	100720053	0.811259	NANS, ANP32B, HEMGN, C9orf156, FOXE1	C9orf156,HEMGN,ANP32B
1	113959908	113968484	0.8112	MAGI3	MAGI3,PHTF1,RSBN1,PTPN22,BCL2L15,AP4B1,DCLRE1B,HIPK1
22	40168438	40177992	0.810881	ENTHD1, CACNA1I
22	40733777	40741593	0.810654	MKL1, SGSM3, ADSL, TNRC6B	TNRC6B,ADSL,SGSM3
18	53376136	53390790	0.810323
8	99954926	99963976	0.809874	VPS13B, OSR2
1	41681959	41690966	0.809834	SCMH1
14	72086911	72098440	0.809445	SIPA1L1
8	100747044	100753448	0.809333
16	34556174	34566700	0.80923	LINC01566	UBE2MP1,LOC283914,LOC146481,LOC100130700
8	93814672	93825313	0.80912	TRIQK, FLJ46284
12	116658516	116670920	0.808236	MIR620, MED13L
4	74009745	74024787	0.807892	ANKRD17, COX18
1	27047810	27058008	0.806064	ZDHHC18, PIGV, ARID1A
9	100697648	100705698	0.80585	ANP32B, HEMGN, C9orf156, FOXE1	C9orf156,HEMGN,ANP32B
4	107699192	107708072	0.805846
1	27058008	27069021	0.80507	ZDHHC18, PIGV, ARID1A
2	63995589	64009109	0.804791	UGP2
1	113945989	113953093	0.803011	MAGI3	MAGI3,PHTF1,RSBN1,PTPN22,BCL2L15,AP4B1,DCLRE1B,HIPK1
10	103624880	103636091	0.802848	C10orf76, KCNIP2, KCNIP2-AS1, MGEA5, NPM3, FGF8
16	14648750	14658329	0.802714	BFAR, PARN
19	42547610	42562598	0.802495	MIR4323, LOC100505622, POU2F2, ZNF574, GRIK5, ATP1A3, RABAC1
1	98159978	98165227	0.802443	DPYD-AS2, DPYD
2	194250459	194257854	0.802098
3	93799918	93806689	0.80193	NSUN3, DHFRL1, STX19, ARL13B
18	53213922	53228050	0.801849	MIR4529, TCF4
22	36168370	36181202	0.801797	RBFOX2, APOL5
8	38259066	38266789	0.801385	FGFR1, LETM2, WHSC1L1
4	148108786	148116788	0.79998
17	26935455	26947046	0.799885	RPL23A, NARR, RAB34, PROCA1, SUPT6H, SDF2, KIAA0100, SGK494, SPAG5-AS1, SPAG5, ALDOC, PIGS, UNC119, FOXN1
16	46644903	46655784	0.799828	MYLK3, ORC6, VPS35, SHCBP1, ANKRD26P1
16	23022267	23026896	0.799725	USP31, HS3ST2	HS3ST2
16	66674280	66684030	0.799523	DYNC1LI2, CMTM4, CMTM3, CMTM2, CMTM1, CKLF, CKLF-CMTM1, TK2
17	27030677	27038533	0.799006	FAM222B, TRAF4, NEK8, TLCD1, SNORD4B, SNORD42A, SNORD4A, SNORD42B, RPL23A, NARR, RAB34, PROCA1, SUPT6H, SDF2, KIAA0100, SGK494, SPAG5-AS1
4	153221357	153226903	0.798949	DEAR, FBXW7
8	38196884	38208144	0.798425	FGFR1, LETM2, WHSC1L1, PPAPDC1B, DDHD2
12	116432248	116442606	0.798142	MED13L
16	34809898	34816896	0.79768	LOC100130700, FRG2DP	UBE2MP1,LOC283914,LOC146481,LOC100130700
2	96908722	96920185	0.797341	NCAPH, ITPRIPL1, SNRNP200, CIAO1, TMEM127, STARD7-AS1, STARD7, DUSP2
1	14082008	14092752	0.797202	PRDM2
1	113979884	113991792	0.796272	MAGI3	MAGI3,PHTF1,RSBN1,PTPN22,BCL2L15,AP4B1,DCLRE1B,HIPK1
7	142940041	142950434	0.796038	CLCN1, CASP2, TMEM139, GSTK1, TAS2R40, TAS2R39
16	34755401	34766898	0.795508	LOC100130700, FRG2DP	UBE2MP1,LOC283914,LOC146481,LOC100130700
6	126705456	126717634	0.795437	MIR588, CENPW
8	38070803	38081491	0.795181	WHSC1L1, PPAPDC1B, DDHD2, BAG4, LSM1, STAR, ASH2L
10	103612502	103624880	0.795114	C10orf76, KCNIP2, KCNIP2-AS1, MGEA5, NPM3, FGF8
1	27040330	27047810	0.794975	PIGV, ARID1A
10	89624763	89637239	0.794458	PTEN, KLLN, CFL1P1, ATAD1
16	46935153	46948513	0.794248	DNAJA2, GPT2, C16orf87
16	34713687	34726623	0.793755	LOC100130700, FRG2DP, LINC01566	UBE2MP1,LOC283914,LOC146481,LOC100130700
9	100689375	100697648	0.793656	ANP32B, HEMGN, C9orf156, FOXE1	C9orf156,HEMGN,ANP32B
5	93429469	93439967	0.793505	KIAA0825
2	63184866	63197839	0.79331	OTX1, LOC100132215, EHBP1
2	63158944	63170776	0.792198	EHBP1
4	148132947	148138154	0.792181
8	38266789	38275778	0.791863	C8orf86, FGFR1, LETM2, WHSC1L1
1	114021844	114033207	0.791689	MAGI3	MAGI3,PHTF1,RSBN1,PTPN22,BCL2L15,AP4B1,DCLRE1B,HIPK1
4	73954499	73965963	0.790475	ANKRD17, COX18
14	71877626	71886375	0.790014	LOC145474, SNORD56B
2	95955680	95969879	0.789688	FAHD2A, KCNIP3, PROM2
5	93246164	93258685	0.789685
5	93457238	93467220	0.789532	KIAA0825
22	36566993	36567868	0.787992	APOL1, APOL2, APOL4, APOL3
4	53569717	53576803	0.787277	LOC152578, ERVMER34-1, SNORA26, MIR4449, DANCR, USP46-AS1, USP46
2	63170776	63184866	0.786939	OTX1, LOC100132215, EHBP1
4	73965963	73980661	0.786806	ANKRD17, COX18
22	40712637	40721527	0.785949	MKL1, SGSM3, ADSL, TNRC6B	TNRC6B,ADSL,SGSM3
1	41634516	41641504	0.785811	SCMH1
1	41690966	41700535	0.785588	SCMH1
5	93439967	93449447	0.785219	KIAA0825
4	52912496	52920667	0.784925	SPATA18, SGCB, LRRC66
8	38275778	38284011	0.784255	C8orf86, FGFR1, LETM2, WHSC1L1
2	97275625	97288211	0.784212	LMAN2L, FER1L5, KANSL3, ARID5A
14	71886375	71897825	0.783521	SIPA1L1, LOC145474, SNORD56B
19	42485566	42495570	0.783171	POU2F2, ZNF574, GRIK5, ATP1A3, RABAC1, ARHGEF1
22	36181202	36191674	0.782742	RBFOX2, APOL5
9	102298792	102304335	0.782681	LOC101928438
2	62947958	62958984	0.782224	EHBP1
1	27120650	27130080	0.782123	GPATCH3, GPN2, SFN, ZDHHC18, PIGV, ARID1A
1	41624895	41634516	0.781975	SCMH1
2	162468981	162480253	0.78162	SLC4A10
19	42741544	42751665	0.781609	MEGF8, TMEM145, PRR19, PAFAH1B3, CIC, ERF, GSK3A, ZNF526, DEDD2
22	28519110	28534014	0.781559	TTC28
5	93557702	93569932	0.781303	KIAA0825
22	40962808	40973563	0.780199	LOC101927257
4	148138154	148145548	0.779884
4	87605537	87614210	0.77971	PTPN13
2	96920185	96934504	0.779459	NCAPH, ITPRIPL1, SNRNP200, CIAO1, TMEM127, STARD7-AS1, STARD7
4	107922017	107928925	0.778956	DKK2
12	116645773	116658516	0.778821	MIR620, MED13L
8	93825313	93838508	0.778636	TRIQK, FLJ46284
20	20454171	20461994	0.778505	RALGAPA2
3	51434215	51445694	0.778145	VPRBP, RBM15B, MANF, DOCK3
16	14611538	14621796	0.778142	PARN
12	116442606	116452084	0.777906	MED13L
17	26947046	26957005	0.777701	NEK8, TLCD1, SNORD4B, SNORD42A, SNORD4A, SNORD42B, RPL23A, NARR, RAB34, PROCA1, SUPT6H, SDF2, KIAA0100, SGK494, SPAG5-AS1, SPAG5, ALDOC, PIGS, UNC119, FOXN1
16	66684030	66692002	0.777389	CCDC79, DYNC1LI2, CMTM4, CMTM3, CMTM2, CMTM1, CKLF, CKLF-CMTM1, TK2
5	93449447	93457238	0.777373	KIAA0825
2	97265295	97275625	0.777367	LMAN2L, FER1L5, KANSL3, ARID5A, NEURL3
10	103532476	103543328	0.77733	C10orf76, KCNIP2, KCNIP2-AS1, MGEA5, NPM3, FGF8, FBXW4
11	61581297	61592624	0.777184	RAB3IL1, MIR6746, FADS3, FADS2, MIR1908, FADS1, FEN1, MIR611, TMEM258, MYRF, DKFZP434K028, DAGLA
16	72808530	72821642	0.777088	ZFHX3
4	107690808	107699192	0.776829
5	93233128	93246164	0.776715
2	96807501	96818838	0.776645	TMEM127, STARD7-AS1, STARD7, DUSP2, ASTL, ADRA2B
9	116232260	116240892	0.776387	RGS3, C9orf43, POLE3, ALAD, HDHD3, BSPRY
7	142988540	142997626	0.775574	EPHA1, MIR6892, ZYX, FAM131B, CLCN1, CASP2, TMEM139, GSTK1, TAS2R40
14	72077562	72086911	0.775569	SIPA1L1
4	74024787	74035392	0.775005	ANKRD17, COX18
2	63987126	63995589	0.774927	UGP2
9	116222054	116232260	0.77474	RGS3, C9orf43, POLE3, ALAD, HDHD3, BSPRY
1	161095673	161108346	0.774649	NR1I3, MIR5187, TOMM40L, APOA2, FCER1G, NDUFS2, ADAMTS4, B4GALT3, PPOX, USP21, UFC1, DEDD, NIT1, PFDN2, KLHDC9, PVRL4, ARHGAP30, USF1, TSTD1	ITLN2,F11R,TSTD1,USF1,ARHGAP30,PVRL4,KLHDC9,PFDN2
1	14092752	14101355	0.774328	PRDM2
2	96010232	96023752	0.774225	FAHD2A, KCNIP3, PROM2
4	74120992	74134462	0.773752	ANKRD17
4	148116788	148125858	0.773629
18	53296927	53304786	0.773223
1	41700535	41709475	0.773207	SCMH1
1	152039711	152050198	0.773206	RPTN, TCHH, TCHHL1, LOC100131107, S100A11, NBPF18P, S100A10
16	34498151	34506037	0.773065	LINC01566, UBE2MP1	UBE2MP1,LOC283914,LOC146481,LOC100130700
2	145138711	145152235	0.771985	ZEB2, GTDC1
4	107912503	107922017	0.771843	DKK2
1	27020133	27029433	0.771357	PIGV, ARID1A
1	41615320	41624895	0.771349	SCMH1
1	27154710	27163109	0.770096	NUDC, NR0B2, GPATCH3, GPN2, SFN, ZDHHC18, PIGV, ARID1A
10	103543328	103555914	0.769997	C10orf76, KCNIP2, KCNIP2-AS1, MGEA5, NPM3, FGF8, FBXW4
16	66705243	66714436	0.769661	CCDC79, DYNC1LI2, CMTM4, CMTM3, CMTM2, CMTM1
4	87463813	87468625	0.769589	PTPN13, MIR4452
16	34545470	34556174	0.769399	LINC01566	UBE2MP1,LOC283914,LOC146481,LOC100130700
13	54746306	54755398	0.768569	LINC00458
1	41492388	41503347	0.767661	SCMH1, SLFNL1, SLFNL1-AS1, CTPS1
3	93695765	93704551	0.767604	NSUN3, DHFRL1, STX19, ARL13B, PROS1
12	116418420	116432248	0.766979	MED13L
16	72845682	72859621	0.766508	ZFHX3
8	99981153	99993200	0.766303	VPS13B, OSR2
7	116738717	116746864	0.766142	ST7-OT3, ST7-AS2, MIR6132
8	48793648	48803093	0.765962	MCM4, PRKDC
22	28509461	28519110	0.765945	TTC28
19	42594107	42611073	0.765782	DEDD2, MIR4323, LOC100505622, POU2F2, ZNF574, GRIK5, ATP1A3
17	26404099	26412746	0.765519	NLK
4	89397860	89410813	0.764818	PYURF, PIGY, HERC5, HERC6
3	93744956	93753819	0.764613	NSUN3, DHFRL1, STX19, ARL13B, PROS1
17	26894899	26904057	0.764503	SUPT6H, SDF2, KIAA0100, SGK494, SPAG5-AS1, SPAG5, ALDOC, PIGS, UNC119, FOXN1, SLC13A2
1	161122524	161131396	0.764408	PCP4L1, NR1I3, MIR5187, TOMM40L, APOA2, FCER1G, NDUFS2, ADAMTS4, B4GALT3, PPOX, USP21, UFC1, DEDD, NIT1, PFDN2, KLHDC9, PVRL4, ARHGAP30	ITLN2,F11R,TSTD1,USF1,ARHGAP30,PVRL4,KLHDC9,PFDN2
2	179490332	179503504	0.764377	TTN, TTN-AS1
22	40177992	40191264	0.764083	ENTHD1, CACNA1I
1	41646231	41657423	0.763856	SCMH1
16	47688720	47699630	0.762978	PHKB
1	41571681	41580949	0.762803	SCMH1, SLFNL1, SLFNL1-AS1, CTPS1
3	93704551	93712671	0.762685	NSUN3, DHFRL1, STX19, ARL13B, PROS1
12	21918026	21924450	0.762349	ABCC9, KCNJ8
16	22071119	22088276	0.761146	VWA3A, C16orf52, PDZD9, UQCRC2
4	87598095	87605537	0.760776	PTPN13
3	93727719	93739031	0.760265	NSUN3, DHFRL1, STX19, ARL13B, PROS1
16	14575784	14588016	0.760261	PARN
1	14061009	14071954	0.760135	PRDM2
17	26888725	26894899	0.760121	SUPT6H, SDF2, KIAA0100, SGK494, SPAG5-AS1, SPAG5, ALDOC, PIGS, UNC119, FOXN1, SLC13A2
3	51695197	51705085	0.760058	GRM2, TEX264, RAD54L2
2	145115016	145121369	0.759969	ZEB2, GTDC1
1	88881259	88888129	0.759794
16	34525561	34533618	0.759583	LINC01566	UBE2MP1,LOC283914,LOC146481,LOC100130700
4	89355103	89362769	0.759353	PYURF, PIGY, HERC5, HERC6
1	41503347	41515130	0.759105	SCMH1, SLFNL1, SLFNL1-AS1, CTPS1
17	26370741	26380993	0.758956	NLK
19	42575061	42582499	0.758643	MIR4323, LOC100505622, POU2F2, ZNF574, GRIK5, ATP1A3
8	99973151	99981153	0.758625	VPS13B, OSR2
11	62316631	62325829	0.758101	INTS5, GANAB, B3GAT3, ROM1, EML3, MTA2, TUT1, MIR6747, MIR3654, EEF1G, AHNAK
8	99943856	99954926	0.757889	VPS13B, OSR2
22	40982575	40994267	0.757683	MCHR1, LOC101927257
16	23037855	23045267	0.757654	USP31	HS3ST2
4	87623131	87629339	0.756679	PTPN13
3	48853072	48864299	0.756282	ARIH2, ARIH2OS, SLC25A20, PRKAR2A-AS1, PRKAR2A, IP6K2
16	14588016	14599115	0.756083	PARN
8	23010660	23014138	0.755881	CHMP7, LOC389641, TNFRSF10A, TNFRSF10D, TNFRSF10C, LOC254896, LOC286059, TNFRSF10B
8	100807977	100819713	0.75572	COX6C
19	42562598	42575061	0.75546	MIR4323, LOC100505622, POU2F2, ZNF574, GRIK5, ATP1A3, RABAC1
6	126832467	126842731	0.755345	MIR588
22	40578153	40588353	0.755039	TNRC6B	TNRC6B,ADSL,SGSM3
8	99584282	99592931	0.755003	STK3
11	62354003	62363026	0.754272	BSCL2, HNRNPUL2-BSCL2, LRRN4CL, UBXN1, UQCC3, SNORA57, METTL12, C11orf98, LBHD1, INTS5, GANAB, B3GAT3, ROM1, EML3, MTA2, TUT1, MIR6747, MIR3654, EEF1G, AHNAK
12	116686995	116695048	0.754262
3	51714731	51728942	0.753643	IQCF6, GRM2, TEX264, RAD54L2
13	54755398	54763634	0.753409	LINC00458
2	162242676	162258433	0.753367	AHCTF1P1, TBR1, PSMD14
16	34780221	34788857	0.753012	LOC100130700, FRG2DP	UBE2MP1,LOC283914,LOC146481,LOC100130700
2	63113031	63126931	0.752723	EHBP1
8	100732479	100741367	0.751844
3	93720245	93727719	0.751833	NSUN3, DHFRL1, STX19, ARL13B, PROS1
2	62958984	62969115	0.751813	EHBP1
19	42582499	42594107	0.751069	MIR4323, LOC100505622, POU2F2, ZNF574, GRIK5, ATP1A3
5	93219541	93233128	0.750951
1	215765769	215775614	0.750818	USH2A, KCTD3
20	20461994	20471199	0.750185	RALGAPA2
